# Supplementary material for: Datasets Construction and Development of QSAR Models for Predicting Micronucleus In Vitro and In Vivo Assay Outcomes
Source: Toxics. 2023 Sep 15;11(9):785. doi: 10.3390/toxics11090785 (PMC10537630; doi:10.3390/toxics11090785)
Supplement: Supplementary file 1 [file toxics-11-00785-s001.zip]

Archive with 2 entries (2 files):
- Supplementary_Table S5-S9.pdf
- Supplementary_TablesS1_S4.xlsx
