# Supplementary material for: Datasets Construction and Development of QSAR Models for Predicting Micronucleus In Vitro and In Vivo Assay Outcomes
Source: Toxics. 2023 Sep 15;11(9):785. doi: 10.3390/toxics11090785 (PMC10537630; doi:10.3390/toxics11090785)
Supplement: Supplementary file 1 [file toxics-11-00785-s001.zip › Supplementary_TablesS1_S4.xlsx]

## Sheet: TableS1_MN in vitro dataset
Chemical Name	CASN	SMILES
Butylated hydroxyanisole	25013-16-5	COc1ccc(O)c(c1)C(C)(C)C
Traseolide	68140-48-7	CC1C(C2=C(C1(C)C)C=C(C(=C2)C(=O)C)C)C(C)C
pyrimethamine	58-14-0	n1c(nc(c(c1N)c2ccc(cc2)Cl)CC)N
Acetamide, N-[2-[(2-bromo-4,6-dinitrophenyl)azo]-5-(diethylamino)-4-methoxyphenyl]-	56548-64-2	CCN(CC)C1=C(C=C(C(=C1)NC(=O)C)N=NC2=C(C=C(C=C2Br)[N+](=O)[O-])[N+](=O)[O-])OC
1,2-Dibenzoyl-1-tert-butylhydrazine	112225-87-3	CC(C)(C)N(C(=O)C1=CC=CC=C1)NC(=O)C2=CC=CC=C2
1-(3-Chloro-4-fluorophenyl)-4-nitroimidazole		O=[N+]([O-])c1cn(-c2ccc(F)c(Cl)c2)cn1
Myricitrin	17912-87-7	CC1C(C(C(C(O1)OC2=C(OC3=CC(=CC(=C3C2=O)O)O)C4=CC(=C(C(=C4)O)O)O)O)O)O
Hexachloroethane	67-72-1	ClC(Cl)(Cl)C(Cl)(Cl)Cl
doxylamine	469-21-6	CC(C1=CC=CC=C1)(C2=CC=CC=N2)OCCN(C)C
1-Ethyl-1-nitrosourea	759-73-9	CCN(N=O)C(N)=O
N-(2-cyclobutyl-2H-1,2,3-triazol-4-yl)-2-(2-(3-methoxyphenyl)acetyl)isoindoline-5-sulfonamide		COc1cccc(CC(=O)N2Cc3ccc(S(=O)(=O)Nc4cnn(C5CCC5)n4)cc3C2)c1
ethane-1,2-diol	107-21-1	C(CO)O
Styrene oxide	96-09-3	C1C(O1)C2=CC=CC=C2
3-({[({[(2-ethylhexyl)oxy]carbonyl}peroxy)carbonyl]oxy}methyl)heptane	16111-62-9	O=C(OOC(=O)OCC(CC)CCCC)OCC(CC)CCCC
1,6-dichlorohexane	2163-00-0	C(CCCCl)CCCl
2-Amino-4-hydroxyethylaminoanisole sulfate	83763-48-8	OCCNc1ccc(OC)c(N)c1
2-Amino-1-methyl-6-phenylimidazo(4,5-b)pyridine (PhiP - free base & HCl salt)	105650-23-5	Cn1c(N)nc2ncc(cc12)c3ccccc3
2,2,4-Trichloro-5-methoxycyclopent-4-ene-1,3-dione	89284-89-9	COC1=C(C(=O)C(C1=O)(Cl)Cl)Cl
(6-aminohexyl)carbamic acid	143-06-6	O=C(O)NCCCCCCN
ethyl propanoate	105-37-3	O=C(OCC)CC
N-(heptan-4-yl)benzo[d][1,3]dioxole-5-carboxamide	745047-51-2	CCCC(CCC)NC(=O)C1=CC2=C(C=C1)OCO2
N-(2-Hydroxyethyl)nitramide	74386-82-6	C(CO)N[N+](=O)[O-]
Dursban (Chlorpyrifos)	2921-88-2	CCOP(=S)(OCC)Oc1nc(Cl)c(Cl)cc1Cl
Acrylonitrile	107-13-1	C=CC#N
Trichloroacetic Acid	76-03-9	C(=O)(C(Cl)(Cl)Cl)O
N-hydroxy-3-[methyl-[4-[(2-methylquinolin-4-yl)methoxy]phenyl]sulfonylamino]-1-(2-methylpropanoyl)azetidine-3-carboxamide		Cc1cc(COc2ccc(S(=O)(=O)N(C)C3(C(=O)NO)CN(C(=O)C(C)C)C3)cc2)c2ccccc2n1
N-Nitrosodiethanolamine	1116-54-7	C(CO)N(CCO)N=O
Coumestrol	479-13-0	C1=CC2=C(C=C1O)OC3=C2C(=O)OC4=C3C=CC(=C4)O
Zingiberene	495-60-3	CC1=CCC(C=C1)C(C)CCC=C(C)C
Emodin	518-82-1	Cc1cc(O)c2C(=O)c3c(O)cc(O)cc3C(=O)c2c1
1-{5-[(1-Hydroxy-7-methyl-1,3-dihydro-2,1-benzoxaborol-6-yl)oxy]pyrazine-2-carbonyl}-3-methylazetidin-3-ol		Cc1c(Oc2cnc(C(=O)N3CC(C)(O)C3)cn2)ccc2c1B(O)OC2
2-hydroxypropyl [(1R,2S,5R)-2-isopropyl-5-methyl-cyclohexyl] carbonate	260781-16-6	O=C(OCC(O)C)OC1CC(C)CCC1C(C)C
Terbutryn	886-50-0	CCNC1=NC(=NC(=N1)SC)NC(C)(C)C
CROTALINE	315-22-0	CC1C(=O)OC2CCN3CC=C(COC(=O)C(C)(O)C1(C)O)C23
Caprolactam	105-60-2	O=C1CCCCCN1
Ethyl methanesulphonate	62-50-0	CCO[S](C)(=O)=O
1-phenyldecane-1,3-dione	68892-13-7	O=C(c1ccccc1)CC(=O)CCCCCCC
d-l menthol/ also racemic form	15356-70-4/89-78-1	CC(C)C1CCC(C)CC1O
2-hydroxy-N,N-dimethyl-propanamide	35123-06-9	O=C(N(C)C)C(O)C
Dichloroacetic acid	79-43-6	OC(=O)C(Cl)Cl
Mifepristone	84371-65-3	CC#CC1(CCC2C1(CC(C3=C4CCC(=O)C=C4CCC23)C5=CC=C(C=C5)N(C)C)C)O
2-Amino-9H-pyrido[2,3-b]indole	26148-68-5	C1=CC=C2C(=C1)C3=C(N2)N=C(C=C3)N
Cannabicyclohexanol	70434-92-3	CCCCCCCC(C)(C)C1=CC(=C(C=C1)C2CCCC(C2)O)O
carvacrol	499-75-2	CC1=C(C=C(C=C1)C(C)C)O
2-Nitro-6H-dibenzo[b,d]pyran-6-one	6623-66-1	C1=CC=C2C(=C1)C3=C(C=CC(=C3)[N+](=O)[O-])OC2=O
5-Fluoroquinoline	394-69-4	Fc1cccc2ncccc12
2-(4-Chlorophenyl)-5-[(3,5-dinitrophenyl)methylsulfanyl]-1,3,4-thiadiazole		O=[N+]([O-])c1cc(CSc2nnc(-c3ccc(Cl)cc3)s2)cc([N+](=O)[O-])c1
Auramine O	2465-27-2	CN(C)C1=CC=C(C=C1)C(=N)C2=CC=C(C=C2)N(C)C.Cl
3-(1,3-Dioxoisoindolin-2-yl)benzyl nitrate		O=C1c2ccccc2C(=O)N1c1cccc(CO[N+](=O)[O-])c1
Disperse Orange 1	2581-69-3	C1=CC=C(C=C1)NC2=CC=C(C=C2)N=NC3=CC=C(C=C3)[N+](=O)[O-]
Chloridazon	1698-60-8	O=C1C(=C(N)C=NN1c2ccccc2)Cl
Tambjamine D	85850-03-9	CC(C)CN=CC1=C(C=C(N1)C2=C(C=CN2)Br)OC
phenyl diamidophosphate	7450-69-3	O=P(Oc1ccccc1)(N)N
Dimethylformamide	68-12-2	CN(C)C=O
Nafenopin	3771-19-5	CC(C)(Oc1ccc(cc1)C1CCCc2ccccc12)C(O)=O
4-Acetyl-N-{2-oxo-2-[(2,2,2-trifluoro-ethyl)-amino]ethyl}-1-naphthamide	1125812-54-5	O=C(NCC(=O)NCC(F)(F)F)c1ccc(C(=O)C)c2ccccc12
gleveec,3-chloro-phenylhydrazone	152459-95-5	O=C(Nc1ccc(c(c1)Nc2nccc(n2)c3cnccc3)C)c4ccc(cc4)CN5CCN(C)CC5
1,2-Dichloropropane	78-87-5	CC(Cl)CCl
2-Methyl-1-butanol	137-32-6	CCC(C)CO
o-Isopropoxyphenyl methylnitrosocarbamate	38777-13-8	CC(C)OC1=CC=CC=C1OC(=O)N(C)N=O
3-Amino-4-[(1-benzyl-2-methoxy-2-oxoethyl)amino]-4-oxobutanoic acid	22839-47-0	COC(=O)C(CC1=CC=CC=C1)NC(=O)C(CC(=O)O)N
Alachlor	15972-60-8	CCC1=C(C(=CC=C1)CC)N(COC)C(=O)CCl
2,4-Dichlorophenoxyacetic acid	94-75-7	C1=CC(=C(C=C1Cl)Cl)OCC(=O)O
disodium 6-hydroxy-5-[(E)-2-{4-[(E)-2-[4-(phenylamino)-3-sulfonatophenyl]diazen-1-yl]naphthalen-1-yl}diazen-1-yl]naphthalene-2-sulfonate	6262-03-07	O=S(=O)(O)c6ccc5c(ccc(O)c5(N=Nc3ccc(N=Nc2ccc(Nc1ccccc1)c(c2)S(=O)(=O)O)c4ccccc34))c6
3-methylamino-4-nitrophenoxyethanol	59820-63-2	O=[N+]([O-])c1ccc(OCCO)cc1(NC)
Nitromethane	75-52-5	C[N+](=O)[O-]
3,4-Dichloro-5-hydroxyfuran-2(5H)-one	766-40-5	C1(C(=C(C(=O)O1)Cl)Cl)O
Piperitenone oxide	35178-55-3	CC(=C1CCC2(C(C1=O)O2)C)C
HC violet 1	82576-75-8	O=[N+]([O-])c1cc(NCCO)c(cc1(N))C
2-methylpropanoyl 2-methylpropaneperoxoate	3437-84-1	O=C(OOC(=O)C(C)C)C(C)C
n-Hexane	110-54-3	CCCCCC
Scarlet red	85-83-6	CC1=CC=CC=C1N=NC2=CC(=C(C=C2)N=NC3=C(C=CC4=CC=CC=C43)O)C
Dichlorvos	62-73-7	COP(=O)(OC)OC=C(Cl)Cl
3-Methyl-5-phenylpentanenitrile	54089-83-7	CC(CCC1=CC=CC=C1)CC#N
arecoline	63-75-2	CN1CCC=C(C1)C(=O)OC
6,10-Dimethyl-3-methylene-3a,4,5,8,9,11a-hexahydrocyclodeca[b]furan-2-one	553-21-9	CC1=CCCC(=CC2C(CC1)C(=C)C(=O)O2)C
(3S,8S,9S,10R,13R,14S,17R)-10,13-dimethyl-17-[(2R)-6-methylheptan-2-yl]-2,3,4,7,8,9,11,12,14,15,16,17-dodecahydro-1H-cyclopenta[a]phenanthren-3-ol;1,2,4-trimethoxy-3-[(E)-prop-1-enyl]benzene		C/C=C/c1c(OC)ccc(OC)c1OC.CC(C)CCC[C@@H](C)[C@H]1CC[C@H]2[C@@H]3CC=C4C[C@@H](O)CC[C@]4(C)[C@H]3CC[C@@]21C
[4-(3,4-difluorophenyl)piperazin-1-yl]-[2-[3-(6-methoxypyridin-3-yl)-2-methylpropyl]-3,4,4a,5,6,7,8,8a-octahydro-1H-isoquinolin-4-yl]methanone		COc1ccc(C[C@H](C)CN2C[C@@H](C(=O)N3CCN(c4ccc(F)c(F)c4)CC3)[C@H]3CCCC[C@H]3C2)cn1.O=C(O)/C=C/C(=O)O
acetylsalicilicacid	50-78-2	O=C(O)c1ccccc1(OC(=O)C)
1,3,5-Triazin-2(1H)-one, 4-amino-1-(2-deoxy-beta-D-erythro-pentofuranosyl)-	2353-33-5	C1C(C(OC1N2C=NC(=NC2=O)N)CO)O
2-(Chloromethyl)pyridine.HCl	6959-47-3	n1ccccc1CCl
lasiocarpine	303-34-4	CC=C(C)C(=O)OC1CCN2C1C(=CC2)COC(=O)C(C(C)OC)(C(C)(C)O)O
Patulin	149-29-1	OC1OCC=C2OC(=O)C=C12
Hydroxychavicol	1126-61-0	C=CCC1=CC(=C(C=C1)O)O
Disperse red 1	2872-52-8	CCN(CCO)C1=CC=C(C=C1)N=NC2=CC=C(C=C2)[N+](=O)[O-]
S2218	1622458-34-7	CC1=CC(=CC(=N1)C)C(=O)NC(C)(C)COC2=CC=CC3=C2C(=NS(=O)(=O)N3)N
Clemastine	15686-51-8	CC(C1=CC=CC=C1)(C2=CC=C(C=C2)Cl)OCCC3CCCN3C
Toluene	108-88-3	Cc1ccccc1
Salicylazosulfapyridine (Sulfasalazine)	599-79-1	OC(=O)c1cc(ccc1O)N=Nc2ccc(cc2)S(=O)(=O)Nc3ccccn3
1-Octen-3-one	4312-99-6	CCCCCC(=O)C=C
Amoxicillin	26787-78-0	CC1(C(N2C(S1)C(C2=O)NC(=O)C(C3=CC=C(C=C3)O)N)C(=O)O)C
5-(2-Chloroethyl)2-deoxyuridine	90301-59-0	OC[C@H]1O[C@@H](C[C@@H]1O)N2C=C(CCCl)C(=O)NC2=O
dexamethasone	50-02-2	O=C1C=CC3(C(=C1)CCC2C4CC(C)C(O)(C(=O)CO)C4(C)(CC(O)C23(F)))(C)
Ochratoxin A	303-47-9	C[C@@H]1Cc2c(Cl)cc(C(=O)N[C@@H](Cc3ccccc3)C(=O)O)c(O)c2C(=O)O1
7,12-Dimethylbenz[a]anthracene	57-97-6	Cc1c2ccccc2c(C)c3c4ccccc4ccc13
n-Propyl methanesulfonate	1912-31-8	O=S(=O)(OCCC)C
2-(1-((9-methyl-2-(2-(methylamino)-1H-benzo[d]imidazol-1-yl)-6-morpholino-9H-purin-8-yl)methyl)piperidin-4-yl)propan-2-ol		CNc1nc2ccccc2n1-c1nc(N2CCOCC2)c2nc(CN3CCC(C(C)(C)O)CC3)n(C)c2n1
ethoxyethane	60-29-7	O(CC)CC
Isopropyl 4-methylbenzenesulfonate	2307-69-9	CC1=CC=C(C=C1)S(=O)(=O)OC(C)C
Olaquindox	23696-28-8	Cc1c(C(=O)NCCO)[n+]([O-])c2ccccc2[n+]1[O-]
NNK	64091-91-4	CN(CCCC(=O)c1cccnc1)N=O
2-(aminomethyl)-N,N-diethyl-1-phenylcyclopropanecarboxamide hydrochloride	101152-94-7	CCN(CC)C(=O)C1(CC1CN)C2=CC=CC=C2.Cl
Kojic Acid	501-30-4	OCC1=CC(=O)C(=CO1)O
N-(2-hydroxyethyl)-5-[(1-hydroxy-7-methyl-3H-2,1-benzoxaborol-6-yl)oxy]pyrazine-2-carboxamide		Cc1c(Oc2cnc(C(=O)NCCO)cn2)ccc2c1B(O)OC2
p,p'-DDE	72-55-9	C1=CC(=CC=C1C(=C(Cl)Cl)C2=CC=C(C=C2)Cl)Cl
desferrioxamine	70-51-9	CC(=O)N(CCCCCNC(=O)CCC(=O)N(CCCCCNC(=O)CCC(=O)N(CCCCCN)O)O)O
2-cyclohexyl-6-[(3-cyclohexyl-2-hydroxy-5-methylphenyl)methyl]-4-methylphenol	4066-08-02	Oc1c(cc(cc1C2CCCCC2)C)Cc3cc(cc(c3(O))C4CCCCC4)C
Lasiocarpine-N-oxide	127-30-0	CC=C(C)C(=O)OC1CC[N+]2(C1C(=CC2)COC(=O)C(C(C)OC)(C(C)(C)O)O)[O-]
Thiabendazole	148-79-8	n1cscc1c2nc3ccccc3([nH]2)
Platyphylline	480-78-4	CC=C1CC(C(C(=O)OCC2CCN3C2C(CC3)OC1=O)(C)O)C
Nimodipine	66085-59-4	O=C(OCCOC)C2=C(NC(=C(C(=O)OC(C)C)C2(c1cccc(c1)[N+](=O)[O-]))C)C
Pyrene	129-00-0	c1cc2ccc3cccc4ccc(c1)c2c34
butachlor	23184-66-9	CCCCOCN(C1=C(C=CC=C1CC)CC)C(=O)CCl
4-Methylphenanthrene	832-64-4	CC1=C2C(=CC=C1)C=CC3=CC=CC=C32
2-Nitrofluorene	607-57-8	[O-][N+](=O)c1ccc2c(Cc3ccccc23)c1
Propanenitrile, 3-[[4-[(4-nitrophenyl)azo]phenyl](phenylmethyl)amino]	96662-24-7	C1=CC=C(C=C1)CN(CCC#N)C2=CC=C(C=C2)N=NC3=CC=C(C=C3)[N+](=O)[O-]
beta-N-Methylamino-L-alanine	15920-93-1	CNCC(C(=O)O)N
3-(2-phenylethynyl)-4H-imidazo[5,1-c][1,4]benzoxazine		C(#Cc1ncn2c1COc1ccccc1-2)c1ccccc1
quinone	106-51-4	C1=CC(=O)C=CC1=O
1,2,4-Benzenetriol	533-73-3	C1=CC(=C(C=C1O)O)O
3-(1-Methylpyrrolidin-2-yl)pyridine	54-11-5	CN1CCCC1C2=CN=CC=C2
Tonalide	1506-02-1	CC1CC(C2=C(C1(C)C)C=C(C(=C2)C(=O)C)C)(C)C
2-amino-3-methyl-3h-imidazo[4,5-f]quinoline;iq;2-amino-3-methylimidazo[4,5-f]quinoline;amino-3-methylimidazo[4,5-f]2В­quinoline(iq);2-amino-3-methylimidazo(4,5-f)quinoline(iq)	76180-96-6	n1cccc3c1ccc2c3(nc(N)n2C)
Bimolane	74550-97-3	C1COCCN1CN2C(=O)CN(CC2=O)CCN3CC(=O)N(C(=O)C3)CN4CCOCC4
Fenebrutinib	1434048-34-6	C[C@H]1CN(C2COC2)CCN1c1ccc(Nc2cc(-c3ccnc(N4CCn5c(cc6c5CC(C)(C)C6)C4=O)c3CO)cn(C)c2=O)nc1
Phenacetin	62-44-2	CCOc1ccc(NC(C)=O)cc1
Violacein	548-54-9	C1=CC2=C(C(=O)N=C2C=C1)C3=C(NC(=C3)C4=CNC5=C4C=C(C=C5)O)O
Oxybenzone	131-57-7	COC1=CC(=C(C=C1)C(=O)C2=CC=CC=C2)O
4-amino-1-(2-(hydroxymethyl)-1,3-oxathiolan-5-yl)pyrimidin-2(1H)-one	134678-17-4	C1C(OC(S1)CO)N2C=CC(=NC2=O)N
5-Cyclopropyl-8-fluoranyl-7-pyridin-4-yl-imidazo[1,2-a]quinoxalin-4-one		O=c1c2nccn2c2cc(F)c(-c3ccncc3)cc2n1C1CC1
Chloranil	118-75-2	C1(=C(C(=O)C(=C(C1=O)Cl)Cl)Cl)Cl
2-Nitronaphthalene	581-89-5	[O-][N+](=O)c1ccc2ccccc2c1
Benzyl isothiocyanate	622-78-6	C1=CC=C(C=C1)CN=C=S
4-Amino-3-nitrophenol (COLIPA B51)	610-81-1	Nc1ccc(O)cc1[N+]([O-])=O
Sulfentrazone	122836-35-5	CC1=NN(C(=O)N1C(F)F)C2=C(C=C(C(=C2)NS(=O)(=O)C)Cl)Cl
Tributyltin	688-73-3	CCCC[Sn](CCCC)CCCC
potassium 16-methylheptadecanoate	66469-15-6	O=C(O)CCCCCCCCCCCCCCC(C)C
Urea	57-13-6	NC(=O)N
1,4-dioxane	123-91-1	C1COCCO1
tannin	72401-53-7	C1=C(C=C(C(=C1O)O)O)C(=O)OC2=CC(=CC(=C2O)O)C(=O)OCC3C(C(C(C(O3)OC(=O)C4=CC(=C(C(=C4)OC(=O)C5=CC(=C(C(=C5)O)O)O)O)O)OC(=O)C6=CC(=C(C(=C6)OC(=O)C7=CC(=C(C(=C7)O)O)O)O)O)OC(=O)C8=CC(=C(C(=C8)OC(=O)C9=CC(=C(C(=C9)O)O)O)O)O)OC(=O)C1=CC(=C(C(=C1)OC(=O)C1=CC(=C(C(=C1)O)O)O)O)O
myricetin	529-44-2	C1=C(C=C(C(=C1O)O)O)C2=C(C(=O)C3=C(C=C(C=C3O2)O)O)O
PBTA-2	215245-16-2	CCN(CCC#N)C1=C(C=C(C(=C1)NC(=O)C)N2N=C3C(=CC(=C(C3=N2)Cl)N)Br)OC
benomyl	17804-35-2	O=C(OC)Nc2nc1ccccc1n2(C(=O)NCCCC)
Complement factor D-IN-1		NC(=O)c1nn(CC(=O)N2[C@H](C(=O)Nc3cccc(Br)n3)C[C@H]3C[C@H]32)c2ccccc12
Sudan I	842-07-9	C1=CC=C(C=C1)N=NC2=C(C=CC3=CC=CC=C32)O
Hexenal	505-57-7	CCCC=CC=O
ICRF-154	1506-47-4	C1C(=O)NC(=O)CN1CCN2CC(=O)NC(=O)C2
tetrasodium 3-[(E)-2-{4-[({4-[(E)-2-(4,8-disulfonatonaphthalen-2-yl)diazen-1-yl]-2-methoxy-5-methylphenyl}carbamoyl)amino]-5-methoxy-2-methylphenyl}diazen-1-yl]naphthalene-1,5-disulfonate	6420-33-3	O=C(Nc3cc(c(N=Nc2cc1c(cccc1S(=O)(=O)O)c(c2)S(=O)(=O)O)cc3(OC))C)Nc6cc(c(N=Nc5cc4c(cccc4S(=O)(=O)O)c(c5)S(=O)(=O)O)cc6(OC))C
Versicolorin B	4331-22-0	C1COC2C1C3=C(O2)C=C4C(=C3O)C(=O)C5=C(C4=O)C=C(C=C5O)O
Benzyl alcohol	100-51-6	OCc1ccccc1
triamterene	396-01-0	Nc1nc(N)c2nc(-c3ccccc3)c(N)nc2n1
Tartrazine	1934-21-0	C1=CC(=CC=C1N=NC2C(=NN(C2=O)C3=CC=C(C=C3)S(=O)(=O)[O-])C(=O)[O-])S(=O)(=O)[O-].[Na+].[Na+].[Na+]
1,8-Dinitropyrene	42397-65-9	[O-][N+](=O)c1ccc2ccc3ccc(c4ccc1c2c34)[N+]([O-])=O
Lumefantrine	82186-77-4	CCCCN(CCCC)CC(C1=CC(=CC2=C1C3=C(C2=CC4=CC=C(C=C4)Cl)C=C(C=C3)Cl)Cl)O
Bendamustine	16506-27-7	CN1C2=C(C=C(C=C2)N(CCCl)CCCl)N=C1CCCC(=O)O
3-ethoxy-1,1,5-trimethylcyclohexane	67583-77-1	O(CC)C1CC(C)CC(C)(C)C1
Vindesine sulfate	59917-39-4	CCC1(CC2CC(C3=C(CCN(C2)C1)C4=CC=CC=C4N3)(C5=C(C=C6C(=C5)C78CCN9C7C(C=CC9)(C(C(C8N6C)(C(=O)N)O)O)CC)OC)C(=O)OC)O.OS(=O)(=O)O
Biphenyl	92-52-4	C1=CC=C(C=C1)C2=CC=CC=C2
Retrorsine	480-54-6	CC=C1CC(C(C(=O)OCC2=CCN3C2C(CC3)OC1=O)(CO)O)C
camptothecin	7689-04-03	O=C2OCC=1C(=O)N4C(=CC=1C2(O)CC)c3nc5ccccc5(cc3C4)
Genipin	6902-77-8	COC(=O)C1=COC(C2C1CC=C2CO)O
Carmustine [1,3-bis(2-chloroethyl)nitrosurea]	154-93-8	ClCCNC(=O)N(CCCl)N=O
n-(1-naphthyl)ethylenediamine.2hcl	1465-25-4	NCCNc2cccc1ccccc12
trans-7,8-dihydroxy-7,8-dihydrobenzo[a]pyrene	57404-88-3	C1=CC2=C3C(=C1)C=CC4=C3C(=CC5=C4C=CC(C5O)O)C=C2
1-Pentyl-3-(1-naphthoyl)indole	209414-07-3	CCCCCN1C=C(C2=CC=CC=C21)C(=O)C3=CC=CC4=CC=CC=C43
2-Nitro-4-amino-diphenylamine-2-carboxylic acid	117907-43-4	O=C(O)c2ccccc2(Nc1ccc(N)cc1[N+](=O)[O-])
2,4,6-TRICHLOROPHENOL	88-06-2	C1=C(C=C(C(=C1Cl)O)Cl)Cl
1,1-Dimethylhydrazine	57-14-7	CN(C)N
retene	483-65-8	CC1=C2C=CC3=C(C2=CC=C1)C=CC(=C3)C(C)C
4-Acetylaminofluorene	28322-02-3	CC(=O)Nc1cccc2Cc3ccccc3c12
7H-Dibenzo[c,g]carbazole	194-59-2	[nH]1c2ccc3ccccc3c2c4c1ccc5ccccc45
(3,3,5-trimethylcyclohexyl) prop-2-enoate	86178-38-3	O=C(OC1CC(C)CC(C)(C)C1)C=C
n-Butyl benzenesulfonate	80-44-4	O=S(=O)(OCCCC)c1ccccc1
1-Octanol	111-87-5	CCCCCCCCO
2(1H)-Pyridinone, 1-butyl-3-chloro-4-(4-phenyl-1-piperidinyl)-	1127498-03-6	CCCCn1ccc(N2CCC(c3ccccc3)CC2)c(Cl)c1=O
T2 Toxin	21259-20-1	CC1=CC2C(CC1OC(=O)CC(C)C)(C3(C(C(C(C34CO4)O2)O)OC(=O)C)C)COC(=O)C
[4-(1,3-Dioxoisoindol-2-yl)phenyl]methyl nitrate		O=C1c2ccccc2C(=O)N1c1ccc(CO[N+](=O)[O-])cc1
L-Homocysteine	6027-13-0	C(CS)C(C(=O)O)N
candesartan	139481-59-7	CCOC1=NC2=CC=CC(=C2N1CC3=CC=C(C=C3)C4=CC=CC=C4C5=NNN=N5)C(=O)O
8-Hydroxyquinoline	148-24-3	C1=CC2=C(C(=C1)O)N=CC=C2
5-Hydroxymethylfurfural	67-47-0	C1=C(OC(=C1)C=O)CO
quercetin	117-39-5	C1=CC(=C(C=C1C2=C(C(=O)C3=C(C=C(C=C3O2)O)O)O)O)O
4-(Dimethyltriazeno)imidazole-5-carboxamide	4342-03-4	CN(C)N=NC1=C(NC=N1)C(=O)N
4-[1-[4-[2-(Dimethylamino)ethoxy]phenyl]-2-phenylbut-1-enyl]phenol	68392-35-8	CCC(=C(C1=CC=C(C=C1)O)C2=CC=C(C=C2)OCCN(C)C)C3=CC=CC=C3
Dimethylsulfate	77-78-1	CO[S](=O)(=O)OC
Tetrahydrofuran	109-99-9	C1CCOC1
cyanoginosin	101043-37-2	O=C(OC)Nc1nc2cc(ccc2([nH]1))C(=O)c3cccs3
Anilazine	101-05-3	Clc1ccccc1Nc2nc(Cl)nc(Cl)n2
6-Fluoroquinoline	396-30-5	C1=CC2=C(C=CC(=C2)F)N=C1
6-(2-methoxyphenethylamino)-1-methyl-4-(pyrimidin-4-yl)pyridin-2(1H)-one		COc1ccccc1CCNc1cc(-c2ccncn2)cc(=O)n1C
Olaquindox	23696-28-8	CC1=C([N+](=O)C2=CC=CC=C2N1[O-])C(=O)NCCO
Clofibrate	637-07-0	CCOC(=O)C(C)(C)Oc1ccc(Cl)cc1
methylglucamine diatrizoate	131-49-7	CC(=O)NC1=C(C(=C(C(=C1I)C(=O)O)I)NC(=O)C)I.CNCC(C(C(C(CO)O)O)O)O
Fisetin	528-48-3	C1=CC(=C(C=C1C2=C(C(=O)C3=C(O2)C=C(C=C3)O)O)O)O
DIBOA	17359-54-5	C1=CC=C2C(=C1)N(C(=O)C(O2)O)O
1-(3,4-Dichlorophenyl)-4-nitroimidazole		O=[N+]([O-])c1cn(-c2ccc(Cl)c(Cl)c2)cn1
Terfenadine	50679-08-8	CC(C)(C)C1=CC=C(C=C1)C(CCCN2CCC(CC2)C(C3=CC=CC=C3)(C4=CC=CC=C4)O)O
3,6-Bis(4-chlorophenyl)pyrrolo[3,4-c]pyrrole-1,4(2H,5H)-dione	84632-65-5	O=C3NC(c1ccc(cc1)Cl)=C4C(=O)NC(c2ccc(cc2)Cl)=C34
Toremifene/Toremifene citrate	89778-26-7/ 89778-26-8	CN(C)CCOc1ccc(cc1)\C(=C(\CCCl)/c2ccccc2)\c3ccccc3
Scopolamine hydrobromide	6533-68-2	CN1C2CC(CC1C3C2O3)OC(=O)C(CO)C4=CC=CC=C4.O.O.O.Br
Chlorfenapyr	122453-73-0	CCOCN1C(=C(C(=C1C(F)(F)F)Br)C#N)C2=CC=C(C=C2)Cl
Methyl Ethyl Ketone	78-93-3	CCC(=O)C
HC Red 7 - COLIPA B036	24905-87-1	Nc1ccc(NCCO)cc1[N+]([O-])=O
4-[(3-Chloro-4-ethoxy-5-propan-2-yloxybenzoyl)amino]-2-methylbenzoic acid		CCOc1c(Cl)cc(C(=O)Nc2ccc(C(=O)O)c(C)c2)cc1OC(C)C
1-[8-Chloro-1-(1-pyridin-2-ylpiperidin-4-yl)-4,6-dihydro-[1,2,4]triazolo[4,3-a][1,4]benzodiazepin-5-yl]ethanone		CC(=O)N1Cc2cc(Cl)ccc2-n2c(nnc2C2CCN(c3ccccn3)CC2)C1
iopromide	73334-07-3	CN(CC(CO)O)C(=O)C1=C(C(=C(C(=C1I)C(=O)NCC(CO)O)I)NC(=O)COC)I
N-Nitrosodiethanolamine monoacetate	72909-55-8	CC(=O)OCCN(CCO)N=O
Megazol (CL 64855)	19622-55-0	Cn1c(cnc1c2sc(N)nn2)[N+]([O-])=O
Heliotrine	303-33-3	CC(C)C(C(C)OC)(C(=O)OCC1=CCN2C1C(CC2)O)O
Fentin acetate	900-95-8	CC(=O)O[Sn](C1=CC=CC=C1)(C2=CC=CC=C2)C3=CC=CC=C3
prop-2-en-1-yl heptanoate	142-19-8	O=C(OCC=C)CCCCCC
Ethofumesate	26225-79-6	CCOC1OC2=CC=C(OS(C)(=O)=O)C=C2C1(C)C
Dichloro-diphenyl-trichloroethane	50-29-3	Clc1ccc(cc1)C(c1ccc(Cl)cc1)C(Cl)(Cl)Cl
Astaxanthin	472-61-7	CC1=C(C(CC(C1=O)O)(C)C)C=CC(=CC=CC(=CC=CC=C(C)C=CC=C(C)C=CC2=C(C(=O)C(CC2(C)C)O)C)C)C
(3S,6R,9S,12R,15S,18R)-3,9,15-tribenzyl-4,10,16-trimethyl-6,12,18-tri(propan-2-yl)-1,7,13-trioxa-4,10,16-triazacyclooctadecane-2,5,8,11,14,17-hexone	26048-05-5	CC(C)C1C(=O)N(C(C(=O)OC(C(=O)N(C(C(=O)OC(C(=O)N(C(C(=O)O1)CC2=CC=CC=C2)C)C(C)C)CC3=CC=CC=C3)C)C(C)C)CC4=CC=CC=C4)C
Coumarin	91-64-5	O=C1Oc2ccccc2C=C1
m-Chloroaniline	108-42-9	Nc1cccc(c1)Cl
Isopropyl benzenesulfonate	6214-18-2	CC(C)OS(=O)(=O)C1=CC=CC=C1
1-Chlorohexane	544-10-5	CCCCCCCl
3-Chloro-4-(chloromethyl)-5-hydroxy-2(5H)-furanone	125974-08-5	C(C1=C(C(=O)OC1O)Cl)Cl
fumagillin	23110-15-8	O=C(O)C=CC=CC=CC=CC(=O)OC2CCC1(OC1)C(C2(OC))C3(OC3(CC=C(C)C))(C)
Telmisartan	144701-48-4	CCCC1=NC2=C(N1CC3=CC=C(C=C3)C4=CC=CC=C4C(=O)O)C=C(C=C2C)C5=NC6=CC=CC=C6N5C
hexanoyl hexanoate	2051-49-2	O=C(OC(=O)CCCCC)CCCCC
6-({bis[(5-carboxypentyl)amino]-1,3,5-triazin-2-yl}amino)hexanoic acid	80584-91-4	O=C(O)CCCCCNc1nc(nc(n1)NCCCCCC(=O)O)NCCCCCC(=O)O
(1-ethylpyrrolidin-2-yl)methanamine	26116-12-1	NCC1N(CC)CCC1
Praziquantel	55268-74-1	C1CCC(CC1)C(=O)N2CC3C4=CC=CC=C4CCN3C(=O)C2
Sulfamethoxazole	723-46-6	CC1=CC(=NO1)NS(=O)(=O)C2=CC=C(C=C2)N
Imidacloprid	138261-41-3	C1CN(C(=N[N+](=O)[O-])N1)CC2=CN=C(C=C2)Cl
Methyleugenol	93-15-2	COc1ccc(CC=C)cc1OC
Bace1-IN-2	1352416-78-4	C[C@]1(c2cc(NC(=O)c3ccc(C#N)cn3)ccc2F)N=C(N)CO[C@H]1C(F)(F)F
Isoelemicin	5273-85-8	C/C=C/c1cc(OC)c(OC)c(OC)c1
berenil	908-54-3	CC(=O)NCC(=O)O.CC(=O)NCC(=O)O.C1=CC(=CC=C1C(=N)N)NN=NC2=CC=C(C=C2)C(=N)N
Chlorthiophos	21923-23-9	CCOP(=S)(OCC)OC1=CC(=C(C=C1Cl)SC)Cl
Phorate	298-02-2	CCOP(=S)(OCC)SCSCC
4-Monochlorobiphenyl	2051-62-9	Clc1ccc(cc1)c2ccccc2
1H-Benz[de]isoquinoline-1,3(2H)-dione, 6-amino-2-(2,4-dimethylphenyl)-	2478-20-8	CC1=CC(=C(C=C1)N2C(=O)C3=C4C(=C(C=C3)N)C=CC=C4C2=O)C
Benzyl chloride	100-44-7	ClCc1ccccc1
Diethyl (methylenedi-4,1-phenylene)dicarbamate	10097-16-2	CCOC(=O)NC1=CC=C(C=C1)CC2=CC=C(C=C2)NC(=O)OCC
Crotonaldehyde	4170-30-3	CC=CC=O
Galaxolide	1222-05-5	CC1COCC2=CC3=C(C=C12)C(C(C3(C)C)C)(C)C
fipronil	120068-37-3	C1=C(C=C(C(=C1Cl)N2C(=C(C(=N2)C#N)S(=O)C(F)(F)F)N)Cl)C(F)(F)F
Genistein	446-72-0	C1=CC(=CC=C1C2=COC3=CC(=CC(=C3C2=O)O)O)O
Olmesartan	144689-24-7	CCCC1=NC(=C(N1CC2=CC=C(C=C2)C3=CC=CC=C3C4=NNN=N4)C(=O)O)C(C)(C)O
1-butylpyrrolidin-2-one	3470-98-2	O=C1N(CCC1)CCCC
2-Chlorophenol	95-57-8	C1=CC=C(C(=C1)O)Cl
CHEMBL4079206		CN1CC[C@H](c2c(O)cc(O)c3c(=O)cc(/C=C/c4c(Cl)cccc4Cl)oc23)[C@H](O)C1
Tafethion	563-12-2	CCOP(=S)(OCC)SCSP(=S)(OCC)OCC
2-Amino-4,6-dichlorophenol	527-62-8	C1=C(C=C(C(=C1N)O)Cl)Cl
Diethylstilbestrol dipropionate	130-80-3	CCC(=C(CC)C1=CC=C(C=C1)OC(=O)CC)C2=CC=C(C=C2)OC(=O)CC
Homosalate	118-56-9	CC1CC(CC(C1)(C)C)OC(=O)C2=CC=CC=C2O
Phthalic anhydride	85-44-9	C1=CC=C2C(=C1)C(=O)OC2=O
Ethyl 4-dimethylaminobenzoate	10287-53-3	CCOC(=O)C1=CC=C(C=C1)N(C)C
epigallocatechin gallate	989-51-5	C1C(C(OC2=CC(=CC(=C21)O)O)C3=CC(=C(C(=C3)O)O)O)OC(=O)C4=CC(=C(C(=C4)O)O)O
Diazinon	333-41-5	CCOP(=S)(OCC)Oc1cc(C)nc(n1)C(C)C
1,1,3-Trichloropropene	2567-14-8	C(C=C(Cl)Cl)Cl
1-(4-methylphenyl)ethan-1-one	122-00-9	O=C(c1ccc(cc1)C)C
Chrysin	480-40-0	C1=CC=C(C=C1)C2=CC(=O)C3=C(C=C(C=C3O2)O)O
Glycidol	556-52-5	C1C(O1)CO
19-Norandrostenedione	734-32-7	CC12CCC3C(C1CCC2=O)CCC4=CC(=O)CCC34
2-Hexanone	591-78-6	CCCCC(=O)C
3-((2-(9H-xanthen-9-yl)ethyl)(methyl)amino)-1-(4-(3,4-difluorophenyl)piperazin-1-yl)propan-1-one		CN(CCC(=O)N1CCN(c2ccc(F)c(F)c2)CC1)CCC1c2ccccc2Oc2ccccc21
Diphenyl ditelluride	32294-60-3	C1=CC=C(C=C1)[Te][Te]C2=CC=CC=C2
Hexachloro-1,3-butadiene	87-68-3В	C(C(=C(Cl)Cl)Cl)(=C(Cl)Cl)Cl
N-[3-[(1S,5R)-6-methyl-3-(3-phenylpropyl)-3-azabicyclo[3.1.0]hexan-6-yl]phenyl]methanesulfonamide		C[C@@]1(c2cccc(NS(C)(=O)=O)c2)[C@H]2CN(CCCc3ccccc3)C[C@H]21
Fumonisin B1	116355-83-0	CCCC(C)CC(OC(=O)CC(CC(=O)O)C(=O)O)C(CC(C)CC(O)CCCCC(O)CC(O)C(C)N)OC(=O)CC(CC(=O)O)C(=O)O
Cypermethrin (Supercypermethrin)	52315-07-8	CC1(C)[C@H](C=C(Cl)Cl)[C@H]1C(=O)O[C@@H](C#N)c2cccc(Oc3ccccc3)c2
Daunorubicin	20830-81-3	CC1C(C(CC(O1)OC2CC(CC3=C2C(=C4C(=C3O)C(=O)C5=C(C4=O)C(=CC=C5)OC)O)(C(=O)C)O)N)O
Acid Yellow 1	846-70-8	O=[N+]([O-])c1cc(c2ccc(cc2(c1(O)))S(=O)(=O)O)[N+](=O)[O-]
Ctep		Cc1nc(C#Cc2ccnc(Cl)c2)c(C)n1-c1ccc(OC(F)(F)F)cc1
benzalkonium chloride	8001-54-5	CCCCCCCCCCCC[N+](C)(C)CC1=CC=CC=C1.[Cl-]
2-Methyl-2-(nitroamino)-1-propanol	1239666-60-4	CC(C)(CO)N[N+](=O)[O-]
Dimethylcarbamoyl chloride	79-44-7	CN(C)C(=O)Cl
N-Nitrosodicyclohexylamine	947-92-2	C1CCC(CC1)N(C2CCCCC2)N=O
MDA	101-77-9	C1=CC(=CC=C1CC2=CC=C(C=C2)N)N
CHEMBL2171745		CNc1nc(Nc2ccc(C(=O)N3CCOCC3)cc2OC)ncc1C(F)(F)F
Hexachlorobenzene	118-74-1	c1(c(c(c(c(c1Cl)Cl)Cl)Cl)Cl)Cl
Melphalan	148-82-3	C1=CC(=CC=C1CC(C(=O)O)N)N(CCCl)CCCl
Aclarubicin	57576-44-0	CCC1(CC(C2=C(C3=C(C=C2C1C(=O)OC)C(=O)C4=C(C3=O)C(=CC=C4)O)O)OC5CC(C(C(O5)C)OC6CC(C(C(O6)C)OC7CCC(=O)C(O7)C)O)N(C)C)O
4-amino-3-methylphenol	2835-99-6	Oc1ccc(N)c(c1)C
4-nitro-1-{2-(trifluoromethoxy)phenyl}-1H-imidazole		O=[N+]([O-])c1cn(-c2ccccc2OC(F)(F)F)cn1
Glyphosate	1071-83-6	C(C(=O)O)NCP(=O)(O)O
1-(4-fluorophenyl)-N-[(2-methylsulfonylpyridin-4-yl)methyl]pyrazolo[3,4-c]pyridine-4-carboxamide		CS(=O)(=O)c1cc(CNC(=O)c2cncc3c2cnn3-c2ccc(F)cc2)ccn1
Resveratrol	501-36-0	C1=CC(=CC=C1C=CC2=CC(=CC(=C2)O)O)O
decane-1,2-diol	1119-86-4	OCC(O)CCCCCCCC
(1-Pentyl-1H-indol-3-yl)(2,2,3,3-tetramethylcyclopropyl)methanone	1199943-44-6	CCCCCN1C=C(C2=CC=CC=C21)C(=O)C3C(C3(C)C)(C)C
Chrysazin	117-10-2	O=C1c3cccc(O)c3(C(=O)c2c(O)cccc12)
Propoxur	114-26-1	CNC(=O)Oc1ccccc1OC(C)C
1-Naphthaleneacetamide	86-86-2	C1=CC=C2C(=C1)C=CC=C2CC(=O)N
2-Bromo-3'-chloropropiophenone	34911-51-8	CC(C(=O)C1=CC(=CC=C1)Cl)Br
2-trans-6-cis-nonadienal	557-48-2	CCC=CCCC=CC=O
4-[(E)-2-(3-carboxy-1-cyano-1-methylpropyl)diazen-1-yl]-4-cyano-4-methylbutanoic acid	2638-94-0	N#CC(N=NC(C#N)(C)CCC(=O)O)(C)CCC(=O)O
1-Nitropyrene	5522-43-0	C1=CC2=C3C(=C1)C=CC4=C(C=CC(=C43)C=C2)[N+](=O)[O-]
albendazole	54965-21-8	CCCSC1=CC2=C(C=C1)N=C(N2)NC(=O)OC
4-Nitro-o-phenylenediamine (free base and HCL salt)	99-56-9	Nc1ccc(cc1N)[N+]([O-])=O
2-ethyl-1-{[(2-ethylhexyl)oxy]methoxy}hexane	22174-70-5	O(COCC(CC)CCCC)CC(CC)CCCC
2-Chloro-5-(trifluoromethyl)pyridine	52334-81-3	C1=CC(=NC=C1C(F)(F)F)Cl
4,4'-Diphenylmethane diisocyanate	101-68-8	C1=CC(=CC=C1CC2=CC=C(C=C2)N=C=O)N=C=O
3-Aminophenol	591-27-5	Oc1cccc(N)c1
diethyl carbonate	105-58-8	O=C(OCC)OCC
sodium hydrogen 3-sulfonatobenzoate	17625-03-5	O=C(O)c1cccc(c1)S(=O)(=O)O
Piperlongumine	20069-09-4	COC1=CC(=CC(=C1OC)OC)C=CC(=O)N2CCC=CC2=O
Venlafaxine	93413-69-5	CN(C)CC(C1=CC=C(C=C1)OC)C2(CCCCC2)O
Atrazine	1912-24-9	CCNC1=NC(=NC(=N1)Cl)NC(C)C
Trenbolone	10161-33-8	CC12C=CC3=C4CCC(=O)C=C4CCC3C1CCC2O
Boscalid	188425-85-6	C1=CC=C(C(=C1)C2=CC=C(C=C2)Cl)NC(=O)C3=C(N=CC=C3)Cl
2-methylprop-2-enal	78-85-3	O=CC(=C)C
1,2,3-Trichloropropane	96-18-4	ClCC(Cl)CCl
Fasinex	68786-66-3	CSC1=NC2=CC(=C(C=C2N1)Cl)OC3=C(C(=CC=C3)Cl)Cl
p-Fluoroaniline	671-40-4	Fc1ccc(N)cc1
iohexol	66108-95-0	CC(=O)N(CC(CO)O)C1=C(C(=C(C(=C1I)C(=O)NCC(CO)O)I)C(=O)NCC(CO)O)I
1-(2-hydroxyethyl)pyrrolidin-2-one	1945-11-02	O=C1N(CCO)CCC1
6-Amino-m-cresol COLIPA A75 (2-amino-5-methylphenol)	2835-98-5	Cc1ccc(N)c(O)c1
o-Nitrotoluene	88-72-2	Cc1ccccc1[N+](=O)[O-]
2-[1-[[2-(2-Ethylbenzimidazol-1-yl)-4-morpholin-4-ylthieno[3,2-d]pyrimidin-6-yl]methyl]piperidin-4-yl]propan-2-ol		CCc1nc2ccccc2n1-c1nc(N2CCOCC2)c2sc(CN3CCC(C(C)(C)O)CC3)cc2n1
Isobutyl p-toluenesulfonate	4873-56-7	CC1=CC=C(C=C1)S(=O)(=O)OCC(C)C
SP	144-83-2	C1=CC=NC(=C1)NS(=O)(=O)C2=CC=C(C=C2)N
Nifurtimox	23256-30-6	CC1CS(=O)(=O)CCN1/N=C/C2=CC=C(O2)[N+](=O)[O-]
Butyl methanesulfonate	1912-32-9	CCCCOS(=O)(=O)C
Benzo[a]pyrene-7,8-diol-9,10-epoxide	58917-67-2	OC1C2OC2c3c(cc4ccc5cccc6ccc3c4c56)C1O
Isopropyl methanesulfonate	926-06-7	CC(C)O[S](C)(=O)=O
PBTA-1	194590-84-6	CC(=O)NC1=CC(=C(C=C1N2N=C3C(=CC(=C(C3=N2)Cl)N)Br)OC)N(CCOC)CCOC
3'-Methyl-4-dimethylaminoazobenzene	55-80-1	CC1=CC(=CC=C1)N=NC2=CC=C(C=C2)N(C)C
Fluoxymesterone	76-43-7	C[C@@]1(O)CC[C@@H]2[C@H]3CCC4=CC(=O)CC[C@@]4(C)[C@]3(F)[C@H](O)C[C@@]12C
Aripiprazole	129722-12-9	C1CC(=O)NC2=C1C=CC(=C2)OCCCCN3CCN(CC3)C4=C(C(=CC=C4)Cl)Cl
2-Amino-3-methyl-9H-pyrido[2,3-b]indole	68006-83-7	CC1=CC2=C(NC3=CC=CC=C32)N=C1N
Metalaxyl	57837-19-1	CC1=C(C(=CC=C1)C)N(C(C)C(=O)OC)C(=O)COC
2-[1-({2-[2-(Dimethylamino)-1h-Benzimidazol-1-Yl]-9-Methyl-6-(Morpholin-4-Yl)-9h-Purin-8-Yl}methyl)piperidin-4-Yl]propan-2-Ol		CN(C)c1nc2ccccc2n1-c1nc(N2CCOCC2)c2nc(CN3CCC(C(C)(C)O)CC3)n(C)c2n1
FD and C red no. 3 (fluorescein, 2', 4', 5', 7'-tetraiodo, disodium salt)	16423-68-0	[Na+].[Na+].[O-]c1c(I)cc2c(Oc3c(I)c([O-])c(I)cc3C24OC(=O)c5ccccc45)c1I
3,6-Bis(dimethylamino)acridine hydrochloride	65-61-2	CN(C)C1=CC2=C(C=C1)C=C3C=CC(=CC3=N2)N(C)C.Cl
Benzyl acetate	140-11-4	CC(=O)OCc1ccccc1
Fenvalerate (cyano-3-phenoxyphenylmethyl-4-chloro-alpha-1-methylethylbenzene acetate)	51630-58-1	CC(C)C(C(=O)OC(C#N)c1cccc(Oc2ccccc2)c1)c3ccc(Cl)cc3
9-Fluorenone	486-25-9	C1=CC=C2C(=C1)C3=CC=CC=C3C2=O
Phantolide	15323-35-0	CC1C(C2=C(C1(C)C)C=C(C(=C2)C)C(=O)C)(C)C
Fansidar	37338-39-9	CCC1=C(C(=NC(=N1)N)N)C2=CC=C(C=C2)Cl.COC1=C(N=CN=C1OC)NS(=O)(=O)C2=CC=C(C=C2)N
tunicamycin	11089-65-9	O=C1C=CN(C(=O)N1)C4OC(C(O)CC3OC(OC2OC(CO)C(O)C(O)C2(NC(=O)C))C(NC(=O)C=CCC(C)C)C(O)C3(O))C(O)C4(O)
Benzaldehyde	100-52-7	O=Cc1ccccc1
isatidine dihydrate	15503-86-3	CC=C1CC(C(C(=O)OCC2=CC[N+]3(C2C(CC3)OC1=O)[O-])(CO)O)C
2-ethyl-1,3-hexanediol	94-96-2	CCCC(O)C(CC)CO
Bisphenol A diglycidyl ether	1675-54-3	CC(C)(C1=CC=C(C=C1)OCC2CO2)C3=CC=C(C=C3)OCC4CO4
12-O-Tetradecanoylphorbol-13-acetate	16561-29-8	CCCCCCCCCCCCCC(=O)OC1C(C)C2(O)C(C=C(CO)CC3(O)C2C=C(C)C3=O)C2C(C)(C)C12OC(C)=O
4-Phenylphenanthrene	4325-78-4	C1=CC=C(C=C1)C2=CC=CC3=C2C4=CC=CC=C4C=C3
4-nitro-1-{4-(trifluoromethoxy)phenyl}-1H-imidazole		O=[N+]([O-])c1cn(-c2ccc(OC(F)(F)F)cc2)cn1
Hypericin	548-04-9	O=C6c4c(O)cc(O)c5c3c(O)cc(O)c2C(=O)c1c(O)cc(c8c1c(c23)c(c45)c7c6c(O)cc(c78)C)C
2,3-Dichlorobutane	7581-97-7	CC(C(C)Cl)Cl
2-[4-(1,3-Dioxoisoindol-2-yl)phenyl]ethyl nitrate		O=C1c2ccccc2C(=O)N1c1ccc(CCO[N+](=O)[O-])cc1
10-(prop-2-enoyloxy)decyl prop-2-enoate	13048-34-5	O=C(OCCCCCCCCCCOC(=O)C=C)C=C
perillaldehyde	18031-40-8вЂЋ	O=CC1=CCC(C(=C)C)CC1
N-Ethyl-N'-nitro-N-nitroguanidine - [1-Ethyl-2-nitro-1-nitroso-guanidine]	63885-23-4	CCN=C(N)N(N=O)[N+]([O-])=O
Phenylacetic acid	103-82-2	C1=CC=C(C=C1)CC(=O)O
Quinacrine	69-05-6	n2c1ccc(OC)cc1c(NC(C)CCCN(CC)CC)c3ccc(cc23)Cl
Temephos	3383-96-8	COP(=S)(OC)OC1=CC=C(C=C1)SC2=CC=C(C=C2)OP(=S)(OC)OC
ICRF-187	24584-09-6	CC(CN1CC(=O)NC(=O)C1)N2CC(=O)NC(=O)C2
N-deacetyl-N-methylcolchicine; colcemid	477-30-5	O=C1C=C3C(=CC=C1(OC))c2c(OC)c(OC)c(OC)cc2CCC3(NC)
4-[(1S)-1-({[5-chloro-2-(3-cyanophenoxy)pyridin-3-yl]carbonyl}amino)ethyl]benzoic acid		C[C@H](NC(=O)c1cc(Cl)cnc1Oc1cccc(C#N)c1)c1ccc(C(=O)O)cc1
Progesterone	57-83-0	CC(=O)[C@@H]1CC[C@@H]2[C@H]3CCC4=CC(=O)CC[C@@]4(C)[C@@H]3CC[C@@]12C
N-nitrosodiphenylamine	86-30-6	O=NN(c1ccccc1)c2ccccc2
Dimethylnitramine	4164-28-7	CN(C)[N+](=O)[O-]
2,4-Pyridinedicarboxylic acid, diethyl ester	41438-38-4	O=C(OCC)c1nccc(c1)C(=O)OCC
chlorcyclizine	82-93-9	CN1CCN(CC1)C(C2=CC=CC=C2)C3=CC=C(C=C3)Cl
2-Benzimidazolecarbamate (AKA Carbendazim)	10605-21-7	COC(=O)Nc1[nH]c2ccccc2n1
Nuvacron	6923-22-4	CC(=CC(=O)NC)OP(=O)(OC)OC
Diethylstilbestrol	56-53-1	CC\C(=C(\CC)/c1ccc(O)cc1)\c2ccc(O)cc2
N-Nitroso-N-methylurea	684-93-5	CN(N=O)C(N)=O
7-[(3S)-3-aminopyrrolidin-1-yl]-5-cyclopropyl-8-fluoro-[1,2,4]triazolo[1,5-a]quinoxalin-4-one		N[C@H]1CCN(c2cc3c(cc2F)n2ncnc2c(=O)n3C2CC2)C1
3-glycidyloxypropyltriethoxysilane	2602-34-8	CCO[Si](CCCOCC1CO1)(OCC)OCC
Azathioprine	446-86-6	CN1C=NC(=C1SC2=NC=NC3=C2NC=N3)[N+](=O)[O-]
6-(4-hydroxy-4-phenylpiperidin-1-yl)-1-methyl-4-(pyrimidin-4-yl)pyridin-2(1H)-one		Cn1c(N2CCC(O)(c3ccccc3)CC2)cc(-c2ccncn2)cc1=O
Chlorphenamine	132-22-9	n1ccccc1C(c2ccc(cc2)Cl)CCN(C)C
O-Desmethylangolensin	21255-69-6	CC(C1=CC=C(C=C1)O)C(=O)C2=C(C=C(C=C2)O)O
Atorvastatin	134523-00-5	CC(C)C1=C(C(=C(N1CCC(CC(CC(=O)O)O)O)C2=CC=C(C=C2)F)C3=CC=CC=C3)C(=O)NC4=CC=CC=C4
theaflavin	1970-05-07	C1C(C(OC2=CC(=CC(=C21)O)O)C3=CC4=C(C(=C(C=C4C5C(CC6=C(C=C(C=C6O5)O)O)O)O)O)C(=O)C(=C3)O)O
N,N-dimethylaniline	121-69-7	CN(C)c1ccccc1
Ritodrine hcl	23239-51-2	CC(C(C1=CC=C(C=C1)O)O)NCCC2=CC=C(C=C2)O.Cl
1-(4-Fluorophenyl)-1H-pyrazolo[3,4-c]pyridine-4-carboxylic acid [(S)-1-(2-methanesulfonyl-pyridin-4-yl)-propyl]-amide		CC[C@H](NC(=O)c1cncc2c1cnn2-c1ccc(F)cc1)c1ccnc(S(C)(=O)=O)c1
Dibutyl sulfate	625-22-9	O=S(=O)(OCCCC)OCCCC
Ethyl p-toluenesulfonate	80-40-0	CCOS(=O)(=O)C1=CC=C(C=C1)C
4-ethyl-N-{4-[1-(oxan-4-yl)-1H-pyrrolo[2,3-c]pyridin-3-yl]pyridin-2-yl}piperazine-1-carboxamide		CCN1CCN(C(=O)Nc2cc(-c3cn(C4CCOCC4)c4cnccc34)ccn2)CC1
N-(Adamantan-1-yl)-1-(5-fluoropentyl)-1H-indole-3-carboxamide	1354631-26-7	C1C2CC3CC1CC(C2)(C3)NC(=O)C4=CN(C5=CC=CC=C54)CCCCCF
Etoxazole	153233-91-1	CCOC1=C(C=CC(=C1)C(C)(C)C)C2COC(=N2)C3=C(C=CC=C3F)F
BR51	77061-58-6	CN1C=C[N+](=C1N=NC2=CC=C(C=C2)N(C)C)C.[Cl-]
5,9-Dimethyldibenzo[c,g]carbazole	88193-04-8	Cc1cc2[nH]c3cc(C)c4ccccc4c3c2c5ccccc15
8-(4-(Pyrrolidin-1-yl)phenyl)chromeno[7,8-d]imidazol-6(3H)-one		O=c1cc(-c2ccc(N3CCCC3)cc2)oc2c1ccc1nc[nH]c12
Methylnitramine	598-57-2	CN[N+](=O)[O-]
Benzene, 1,2,3-trimethoxy-4-(1-propenyl)-	81148-83-6	C/C=C/c1ccc(OC)c(OC)c1OC
mitoxantrone	65271-80-9	C1=CC(=C2C(=C1NCCNCCO)C(=O)C3=C(C=CC(=C3C2=O)O)O)NCCNCCO
3-Aminobenzanthrone	13456-80-9	C1=CC=C2C(=C1)C3=C4C(=C(C=C3)N)C=CC=C4C2=O
Maltitol	585-88-6	C(C1C(C(C(C(O1)OC(C(CO)O)C(C(CO)O)O)O)O)O)O
Hydroxyurea	127-07-1	NC(=O)NO
(4-methoxyphenyl)methyl acetate	104-21-2	O=C(OCc1ccc(OC)cc1)C
Butyl 4-methylbenzenesulfonate	778-28-9	CCCCOS(=O)(=O)C1=CC=C(C=C1)C
1-Pentyl-3-(4-methoxybenzoyl)indole	1345966-78-0	CCCCCN1C=C(C2=CC=CC=C21)C(=O)C3=CC=C(C=C3)OC
Benzonitrile	100-47-0	N#Cc1ccccc1
Saccharin/Sodium Saccharin	128-44-9/81-07-2	[Na+].[O-]C1=NS(=O)(=O)c2ccccc12
		O=C(N/N=C/c1ccc(F)cc1)c1ccc(CN2CCCC(O)C2)cc1
Roxarsone	121-19-7	C1=CC(=C(C=C1[As](=O)(O)O)[N+](=O)[O-])O
cyclopentha[c]phenanthrene	7258-52-8	C1CC2=C(C1)C3=C(C=C2)C=CC4=CC=CC=C43
o-Toluidine	95-53-4	CC1=CC=CC=C1N
Acridine	260-94-6	n1c3ccccc3(cc2ccccc12)
Chrysene	218-01-9	c1ccc2c(c1)ccc3c4ccccc4ccc23
Vatiquinone	1213269-98-7	CC(C)=CCC/C(C)=C/CC/C(C)=C/CC[C@@](C)(O)CCC1=C(C)C(=O)C(C)=C(C)C1=O
2-Aminofluorene	153-78-6	Nc1ccc2c(Cc3ccccc23)c1
Azacitidine	320-67-2	C1=NC(=NC(=O)N1C2C(C(C(O2)CO)O)O)N
Flupyradifurone	951659-40-8	C1C(=CC(=O)O1)N(CC2=CN=C(C=C2)Cl)CC(F)F
3-Nitroproprionic acid	504-88-1	OC(=O)CC[N+]([O-])=O
Sterigmatocystin, 5 OR 7 methoxy-		COC1=C2C(=C(C=C1)O)C(=O)C3=C(C=C4C(=C3O2)C5C=COC5O4)OC
Pioglitazone hydrochloride	112529-15-4	CCC1=CN=C(C=C1)CCOC2=CC=C(C=C2)CC3C(=O)NC(=O)S3.Cl
Busulfan -compound GSK 34	55-98-1	C[S](=O)(=O)OCCCCO[S](C)(=O)=O
sibutramine	106650-56-0	CC(C)CC(C1(CCC1)C2=CC=C(C=C2)Cl)N(C)C
Nitrobenzene	98-95-3	[O-][N+](=O)c1ccccc1
Benzo(f)quinoline	85-02-9	c1ccc2c(c1)ccc3ncccc23
2-(1-((2-(2-cyclopropyl-1H-benzo[d]imidazol-1-yl)-9-methyl-6-morpholino-9H-purin-8-yl)methyl)piperidin-4-yl)propan-2-ol		Cn1c(CN2CCC(C(C)(C)O)CC2)nc2c(N3CCOCC3)nc(-n3c(C4CC4)nc4ccccc43)nc21
1,6-Hexanediamine	124-09-4	NCCCCCCN
Carbofuran	1563-66-2	CC1(CC2=C(O1)C(=CC=C2)OC(=O)NC)C
Disperse red 17/ Cl 11210 COLIPA B5	3179-89-3	Cc1ccc(cc1N=Nc2ccc(cc2)[N+]([O-])=O)N(CCO)CCO
iosimide	79211-10-2	C(CO)N(CCO)C(=O)C1=C(C(=C(C(=C1I)C(=O)N(CCO)CCO)I)C(=O)N(CCO)CCO)I
Tetrachloroethylene	127-18-4	ClC(Cl)=C(Cl)Cl
n-Butyl acrylate	141-32-2	CCCCOC(=O)C=C
3-NITRO-P-HYDROXYETHYLAMINOPHENOL	65235-31-6	O=[N+]([O-])c1cc(O)ccc1(NCCO)
phenylmethanamine	100-46-9	NCc1ccccc1
1-(4-fluorophenylthiocarbamoyl)-4-methyl-piperazine		CN1CCN(CC1)C(=S)NC2=CC=C(C=C2)F
nitrilotriacetic acid	139-13-9	OC(=O)CN(CC(O)=O)CC(O)=O
isoquercetin	482-35-9	C1=CC(=C(C=C1C2=C(C(=O)C3=C(C=C(C=C3O2)O)O)OC4C(C(C(C(O4)CO)O)O)O)O)O
Acetamide	60-35-5	CC(=O)N
1-Decanol	112-30-1	CCCCCCCCCCO
Dicamba	1918-00-9	COC1=C(C=CC(=C1C(=O)O)Cl)Cl
benzyl 2-phenylacetate	102-16-9	O=C(OCc1ccccc1)Cc2ccccc2
3-Nitrobenzanthrone	17117-34-9	O=C2c1ccccc1c3ccc(c4cccc2c34)[N+](=O)[O-]
2-Hydroxyethyl acrylate	818-61-1	OCCOC(=O)C=C
Propylparaben	94-13-3	CCCOC(=O)C1=CC=C(C=C1)O
Ethylbenzene	100-41-4	CCC1=CC=CC=C1
Phenobarbital	50-06-6	CCC1(C(=O)NC(=O)NC1=O)c2ccccc2
tris(ethyl acetoacetato-O1',O3)aluminium	15306-17-9	O=C(OCC)CC(=O)C
Capsaicin	404-86-4	CC(C)C=CCCCCC(=O)NCC1=CC(=C(C=C1)O)OC
DIMBOA	15893-52-4	COC1=CC2=C(C=C1)N(C(=O)C(O2)O)O
3-Cyclobutene-1,2-dione, 3-hydroxy-, sodium salt	71376-34-6	C1=C(C(=O)C1=O)[O-].[Na+]
2-phenylethyl 2-phenylacetate	102-20-5	O=C(OCCc1ccccc1)Cc2ccccc2
4-Nitroanthranilic acid	619-17-0	Nc1cc(ccc1C(O)=O)[N+]([O-])=O
Chlorambucil	305-03-3	C1=CC(=CC=C1CCCC(=O)O)N(CCCl)CCCl
metoclopramide	364-62-5	O=C(NCCN(CC)CC)c1cc(c(N)cc1(OC))Cl
2-methyl-8-(4-pyrrolidin-1-ylphenyl)-3H-pyrano[2,3-e]benzimidazol-6-one		Cc1nc2ccc3c(=O)cc(-c4ccc(N5CCCC5)cc4)oc3c2[nH]1
N-(1-Adamantyl)-1-(5-fluoropentyl)-1H-indazole-3-carboxamide	1400742-13-3	C1C2CC3CC1CC(C2)(C3)NC(=O)C4=NN(C5=CC=CC=C54)CCCCCF
1-[3-chloro-5-(trifluoromethyl)phenyl]-2,2,2-trifluoroethanone	1125812-58-9	O=C(c1cc(cc(c1)Cl)C(F)(F)F)C(F)(F)F
Terbuthylazine	5915-41-3	CCNC1=NC(=NC(=N1)Cl)NC(C)(C)C
Resorcinol (1,3-dihydroxybenezene)	108-46-3	Oc1cccc(O)c1
Dibenz[a,h]anthracene	53-70-3	c1ccc2c(c1)ccc3cc4c(ccc5ccccc45)cc23
Permethrin	52645-53-1	CC1(C(C1C(=O)OCC2=CC(=CC=C2)OC3=CC=CC=C3)C=C(Cl)Cl)C
(1-(5-Fluoropentyl)-1H-indol-3-yl)(2,2,3,3-tetramethylcyclopropyl)methanone	1364933-54-9	CC1(C(C1(C)C)C(=O)C2=CN(C3=CC=CC=C32)CCCCCF)C
2-hydroxypropane-1,2,3-tricarboxylic acid	77-92-9	O=C(O)CC(O)(C(=O)O)CC(=O)O
LQFM021		C1=CC(=CC(=C1)F)N2C=C(C=N2)C3=NNN=N3
Europine hydrochloride	570-19-4	CC(C(C(=O)OCC1=CCN2C1C(CC2)O)(C(C)(C)O)O)OC
merbarone	97534-21-9	C1=CC=C(C=C1)NC(=O)C2C(=O)NC(=S)NC2=O
N,N'-Bis(hydroxyethyl)-2-nitro-p-phenylenediamine COLIPA B034	84041-77-0	OCCNc1ccc(NCCO)c(c1)[N+]([O-])=O
2,3,4-Trichlorobiphenyl	55702-46-0	C1=CC=C(C=C1)C2=C(C(=C(C=C2)Cl)Cl)Cl
Butylparaben	94-26-8	CCCCOC(=O)C1=CC=C(C=C1)O
Diepoxybutane/1,2,3,4-diepoxybutane/ 1,2,3,4-DL-diepoxybutane	1464-53-5	C1OC1C2CO2
Sitagliptin	486460-32-6	C1CN2C(=NN=C2C(F)(F)F)CN1C(=O)CC(CC3=CC(=C(C=C3F)F)F)N
Wyeth 14,643 (4-Chloro-6-(2,3-xylidino)-2-pyrimidinylthio acetic acid)	50892-23-4	Cc1cccc(Nc2cc(Cl)nc(SCC(=O)O)n2)c1C
(2S,6R)-N-[4-[1-(4-hydroxy-4-methylcyclohexyl)pyrrolo[2,3-c]pyridin-3-yl]pyridin-2-yl]-2,6-dimethylmorpholine-4-carboxamide		C[C@H]1CN(C(=O)Nc2cc(-c3cn([C@H]4CC[C@@](C)(O)CC4)c4cnccc34)ccn2)C[C@@H](C)O1
disodium (2R)-2-(dodecanoyloxy)propane-1-sulfonate (2S)-2-(dodecanoyloxy)propane-1-sulfonate	156572-81-5	O=C(OC(C)CS(=O)(=O)O)CCCCCCCCCCC
1,4-Dichlorobenzene	106-46-7	c1cc(ccc1Cl)Cl
Trazodone hydrochloride	25332-39-2	C1CN(CCN1CCCN2C(=O)N3C=CC=CC3=N2)C4=CC(=CC=C4)Cl.Cl
Nalidixic acid	389-08-2	CCN1C=C(C(O)=O)C(=O)c2ccc(C)nc12
2-Amino-3,8-dimethylimidazo[4,5-f]quinoxaline (8-MeIQx)	77500-04-0	Cn1c(N)nc2c1ccc3ncc(C)nc23
10-[(2-methylprop-2-enoyl)oxy]decyl 2-methylprop-2-enoate	6701-13-9	O=C(OCCCCCCCCCCOC(=O)C(=C)C)C(=C)C
2-[1-[[2-(1H-indazol-4-yl)-4-morpholin-4-ylthieno[3,2-d]pyrimidin-6-yl]methyl]piperidin-4-yl]propan-2-ol		CC(C)(O)C1CCN(Cc2cc3nc(-c4cccc5[nH]ncc45)nc(N4CCOCC4)c3s2)CC1
Rotenone	83-79-4	COc1cc2OC[C@@H]3Oc4c5C[C@H](Oc5ccc4C(=O)[C@@H]3c2cc1OC)C(=C)C
Cetirizine Hydrochloride	83881-52-1	C1CN(CCN1CCOCC(=O)O)C(C2=CC=CC=C2)C3=CC=C(C=C3)Cl.Cl.Cl
Quinoline	91-22-5	C1=CC=C2C(=C1)C=CC=N2
3-Fucosyllactose	41312-47-4	CC1C(C(C(C(O1)OC2C(C(OC(C2OC3C(C(C(C(O3)CO)O)O)O)CO)O)O)O)O)O
(5R,6R)-5-(5-amino-2-fluorophenyl)-5-methyl-6-(trifluoromethyl)-5,6-dihydro-2H-1,4-oxazin-3-amine		C[C@]1(c2cc(N)ccc2F)N=C(N)CO[C@H]1C(F)(F)F
3-Methyl-3H-imidazo[4,5-f]quinoxalin-2-amine	108354-47-8	CN1C2=C(C3=NC=CN=C3C=C2)N=C1N
Fexinidazole	59729-37-2	CN1C(=CN=C1COC2=CC=C(C=C2)SC)[N+](=O)[O-]
2-Amino-3,4-dimethylimidazo[4,5-f]quinoline (MeIQ)	77094-11-2	Cn1c(N)nc2c3cccnc3cc(C)c12
2,2',4-Trichlorobiphenyl	37680-66-3	C1=CC=C(C(=C1)C2=C(C=C(C=C2)Cl)Cl)Cl
N,N-Bis(2-hydroxyethyl)-p-phenylenediamine sulfate	54381-16-7	OCCN(c1ccc(N)cc1)CCO
Tetrahydrogestrinone	618903-56-3	CCC1(CCC2C1(C=CC3=C4CCC(=O)C=C4CCC23)CC)O
Quinolin-8-yl 1-(cyclohexylmethyl)-1H-indole-3-carboxylate	1400742-42-8	C1CCC(CC1)CN2C=C(C3=CC=CC=C32)C(=O)OC4=CC=CC5=C4N=CC=C5
p-Nitrophenol	100-02-7	C1=CC(=CC=C1[N+](=O)[O-])O
Acetaldehyde	75-07-0	CC=O
Iprodione	36734-19-7	CC(C)NC(=O)N1CC(=O)N(C1=O)C2=CC(=CC(=C2)Cl)Cl
Trichlorfon	52-68-6	COP(=O)(C(C(Cl)(Cl)Cl)O)OC
Aflatoxin B1	1162-65-8	COc1cc2OC3OC=CC3c2c4OC(=O)C5=C(CCC5=O)c14
Quaterphenyl	29036-02-0	C1=CC=C(C=C1)C2=CC(=CC=C2)C3=CC=CC(=C3)C4=CC=CC=C4
2-hydroxypyridine	142-08-5	C1=CC(=O)NC=C1
HC Blue 12	132885-85-9	O=[N+]([O-])c1cc(ccc1(NCCO))N(CC)CCO
N-Phenyl-p-phenylenediamine	101-54-2	Nc1ccc(cc1)Nc2ccccc2
Celestolide	13171-00-1	CC(=O)C1=C2CCC(C2=CC(=C1)C(C)(C)C)(C)C
Pyraclostrobin	175013-18-0	COC(=O)N(C1=CC=CC=C1COC2=NN(C=C2)C3=CC=C(C=C3)Cl)OC
Quinoline Yellow	8003-22-3	C1=CC=C2C(=C1)C=CC(=N2)C3C(=O)C4=CC=CC=C4C3=O
Reserpine	50-55-5	CO[C@H]1[C@@H](C[C@@H]2CN3CCc4c([nH]c5cc(OC)ccc45)[C@H]3C[C@@H]2[C@@H]1C(=O)OC)OC(=O)c6cc(OC)c(OC)c(OC)c6
[(1S,2S,3S,5R)-2,6,6-trimethylbicyclo[3.1.1]heptan-3-yl]methanamine	57357-85-4	NCC1CC2CC(C1(C))C2(C)(C)
(1R,2R)-2-[4-amino-3-[4-(trifluoromethyl)pyridin-2-yl]oxypyrazolo[3,4-d]pyrimidin-1-yl]cyclohexan-1-ol		Nc1ncnc2c1c(Oc1cc(C(F)(F)F)ccn1)nn2[C@@H]1CCCC[C@H]1O
Diethyl maleate	141-05-9	CCOC(=O)C=CC(=O)OCC
Carvedilol	72956-09-3	OC(COc2cccc3[nH]c1ccccc1c23)CNCCOc4ccccc4(OC)
Chlordecone	143-50-0	C1(=O)C2(C3(C4(C1(C5(C2(C3(C(C45Cl)(Cl)Cl)Cl)Cl)Cl)Cl)Cl)Cl)Cl
Isoproturon	34123-59-6	O=C(Nc1ccc(cc1)C(C)C)N(C)C
Basimglurant	802906-73-6	Cc1nc(C#Cc2ccnc(Cl)c2)c(C)n1-c1ccc(F)cc1
nor-ОІ-lapachone	52436-88-1	CC1(CC2=C(O1)C3=CC=CC=C3C(=O)C2=O)C
trans-4-Ethoxy-1,1,1-trifluoro-3-buten-2-one	59938-06-6	O=C(C=COCC)C(F)(F)F
2-Dodecylcyclobutanone	35493-46-0	CCCCCCCCCCCCC1CCC1=O
6-Mercaptopurine	50-44-2	S=C1N=CNc2nc[nH]c12
o-Anthranilic acid	118-92-3	Nc1ccccc1C(=O)O
(2E)-3,7-dimethylocta-2,6-dien-1-yl acetate	141-12-8	O=C(OCC=C(C)CCC=C(C)C)C
2-Hydroxyethylamino-5-nitroanisole - COLIPA B52	66095-81-6	COc1cc(ccc1NCCO)[N+]([O-])=O
Isopropyl paraben	4191-73-5	CC(C)OC(=O)C1=CC=C(C=C1)O
Clomifene	15690-55-8	CCN(CC)CCOC1=CC=C(C=C1)C(=C(C2=CC=CC=C2)Cl)C3=CC=CC=C3
9,10-Anthracenedione, 1,4-diamino-2,3-diphenoxy-	6408-72-6	C1=CC=C(C=C1)OC2=C(C3=C(C(=C2OC4=CC=CC=C4)N)C(=O)C5=CC=CC=C5C3=O)N
Verapamil hydrochloride	152-11-4	CC(C)C(CCCN(C)CCC1=CC(=C(C=C1)OC)OC)(C#N)C2=CC(=C(C=C2)OC)OC.Cl
Pigment Red 177	4051-63-2	C1=CC=C2C(=C1)C(=O)C3=C(C=CC(=C3C2=O)N)C4=C5C(=C(C=C4)N)C(=O)C6=CC=CC=C6C5=O
1-[3,4-dihydroxy-5-(hydroxymethyl)oxolan-2-yl]-1H-1,2,4-triazole-3-carboxamide	36791-04-5	C1=NC(=NN1C2C(C(C(O2)CO)O)O)C(=O)N
Disperse Red 13	3180-81-2	CCN(CCO)C1=CC=C(C=C1)N=NC2=C(C=C(C=C2)[N+](=O)[O-])Cl
2-Amino-3,4,8-trimethyl-3H-imidazo[4,5-f]quinoxaline	95896-78-9	CC1=CC2=NC=C(N=C2C3=C1N(C(=N3)N)C)C
Deferasirox	201530-41-8	C1=CC=C(C(=C1)C2=NN(C(=N2)C3=CC=CC=C3O)C4=CC=C(C=C4)C(=O)O)O
N-hydroxy-1-(3-methylbutanoyl)-3-[methyl-[4-[(2-methylquinolin-4-yl)methoxy]phenyl]sulfonylamino]azetidine-3-carboxamide		Cc1cc(COc2ccc(S(=O)(=O)N(C)C3(C(=O)NO)CN(C(=O)CC(C)C)C3)cc2)c2ccccc2n1
1-hydrazino-4-(3,5-dimethyl-1-pyrazolyl) pyridazino [4,5-b]indole	135561-93-2	CC1=CC(=NN1C2=NN=C(C3=C2NC4=CC=CC=C43)NN)C.Cl
Malathion	121-75-5	CCOC(=O)CC(SP(=S)(OC)OC)C(=O)OCC
methyl 4-methylbenzene-1-sulfonate	80-48-8	O=S(=O)(OC)c1ccc(cc1)C
P,P вЂ“ dichlorodiphenyl sulfone	80-07-9	C1=CC(=CC=C1S(=O)(=O)C2=CC=C(C=C2)Cl)Cl
dimethyldioctadecyl-ammonium bromide	2390-68-3	CCCCCCCCCC[N+](C)(C)CCCCCCCCCC.[Br-]
Musk ketone	81-41-1	CC1=C(C(=C(C(=C1[N+](=O)[O-])C(C)(C)C)[N+](=O)[O-])C)C(=O)C
N-butyl-N-(3-carboxypropyl)nitrosamine	38252-74-3	O=NN(CCCC(=O)O)CCCC
Bis(2,3-dichloropropyl) Ether	7774-68-7	C(C(CCl)Cl)OCC(CCl)Cl
Indicine hydrochloride	1195140-94-3	CC(C)C(C(C)O)(C(=O)OCC1=CCN2C1C(CC2)O)O.Cl
3-methylbutyl 3-methylbutanoate	659-70-1	O=C(OCCC(C)C)CC(C)C
Apinac	2219331-93-6	CCCCCN1C2=CC=CC=C2C(=N1)C(=O)OC34CC5CC(C3)CC(C5)C4
sodium;3-[(1S,2S,6S,8aS)-6-ethenyl-1,6-dimethyl-2-prop-1-en-2-yl-2,3,5,7,8,8a-hexahydronaphthalen-1-yl]propanoate		C=C[C@@]1(C)CC[C@H]2C(=CC[C@@H](C(=C)C)[C@]2(C)CCC(=O)[O-])C1.[Na+]
Methyl paraoxon	950-35-6	COP(=O)(OC)OC1=CC=C(C=C1)[N+](=O)[O-]
Phenolphthalein	77-09-8	Oc1ccc(cc1)C1(OC(=O)c2ccccc12)c1ccc(O)cc1
Desoxymethyltestosterone	3275-64-7	CC12CCC3C(C1CCC2(C)O)CCC4C3(CC=CC4)C
1-Octen-3-OL	3391-86-4	CCCCCC(C=C)O
m-Nitrotoluene	99-08-1	O=[N+]([O-])c1cccc(c1)C
BHBA001	1952276-71-9	Cc1ccc(C)c2oc(-c3nc(-c4ccc(C(=O)O)cc4)no3)cc12
1,3-Dichloropropane	142-28-9	C(CCl)CCl
Cleistanthin B	30021-77-3	COC1=C(C=C2C(=C1)C(=C3C(=C2OC4C(C(C(C(O4)CO)O)O)O)COC3=O)C5=CC6=C(C=C5)OCO6)OC
N-Methyl-N'-nitro-N-nitrosoguanidine	70-25-7	CN(N=O)C(/N)=N/[N+]([O-])=O
1,8-Di(phenylthio)anthraquinone	13676-91-0	C1=CC=C(C=C1)SC2=CC=CC3=C2C(=O)C4=C(C3=O)C=CC=C4SC5=CC=CC=C5
2-[(2H-1,3-benzodioxol-5-yl)amino]ethan-1-ol hydrochloride	94158-14-2	OCCNc1ccc2OCOc2(c1)
Benzoyl Peroxide	94-36-0	C1=CC=C(C=C1)C(=O)OOC(=O)C2=CC=CC=C2
1,3-Dinitropyrene	75321-20-9	C1=CC2=C3C(=C1)C=CC4=C(C=C(C(=C43)C=C2)[N+](=O)[O-])[N+](=O)[O-]
propan-2-ylcyclohexane	696-29-7	CC(C)C1CCCCC1
6,7,4'-Trihydroxyisoflavone	17817-31-1	C1=CC(=CC=C1C2=COC3=CC(=C(C=C3C2=O)O)O)O
1,2,3-trihydroxybenzene	87-66-1	C1=CC(=C(C(=C1)O)O)O
Cyproheptadine	129-03-3	CN1CCC(=C2C3=CC=CC=C3C=CC4=CC=CC=C42)CC1
Aloe emodin	481-72-1	C1=CC2=C(C(=C1)O)C(=O)C3=C(C2=O)C=C(C=C3O)CO
2-ethoxyethyl 2-methylprop-2-enoate	2370-63-0	O=C(OCCOCC)C(=C)C
Chloral hydrate	302-17-0	OC(O)C(Cl)(Cl)Cl
2-Ethylhexyl acrylate	103-11-7	O=C(OCC(CC)CCCC)C=C
Diazepam	439-14-5	O=C1N(c3ccc(cc3(C(=NC1)c2ccccc2))Cl)C
sec-Butyl methanesulfonate	16156-54-0	CCC(C)OS(=O)(=O)C
Diphenyl diselenide	1666-13-3	[Se]([Se]c1ccccc1)c2ccccc2
URSODEOXYCHOLIC ACID	128-13-2	CC(CCC(=O)O)C1CCC2C1(CCC3C2C(CC4C3(CCC(C4)O)C)O)C
Methyl methanesulphonate	66-27-3	CO[S](C)(=O)=O
1,3,5-Trimethoxy-2-propenylbenzene		C/C=C/c1c(OC)cc(OC)cc1OC
3,5-Diaminobenzoicacid	535-87-5	O=C(O)c1cc(N)cc(N)c1
Di(2-ethylhexyl)phthalate	117-81-7	CCCCC(CC)COC(=O)c1ccccc1C(=O)OCC(CC)CCCC
Heliotrine-N-oxide	6209-65-0	CC(C)C(C(C)OC)(C(=O)OCC1=CC[N+]2(C1C(CC2)O)[O-])O
2-Aminoanthracene	613-13-8	Nc1ccc2cc3ccccc3cc2c1
Lead(II) acetate	301-04-2	CC(=O)O[Pb]OC(=O)C
Sirolimus	53123-88-9	CC1CCC2CC(C(=CC=CC=CC(CC(C(=O)C(C(C(=CC(C(=O)CC(OC(=O)C3CCCCN3C(=O)C(=O)C1(O2)O)C(C)CC4CCC(C(C4)OC)O)C)C)O)OC)C)C)C)OC
Etoposide	33419-42-0	COc1cc(cc(OC)c1O)[C@H]2[C@@H]3[C@H](COC3=O)[C@H](O[C@@H]4O[C@@H]5CO[C@@H](C)O[C@H]5[C@H](O)[C@H]4O)c6cc7OCOc7cc26
Ethyl vinyl ketone	1629-58-9	CCC(=O)C=C
Thymol	89-83-8	CC1=CC(=C(C=C1)C(C)C)O
Tryptophol	526-55-6	C1=CC=C2C(=C1)C(=CN2)CCO
AMP397	188696-80-2	O=C1Nc2cc(cc(c2(NC1(=O)))CNCP(=O)(O)O)[N+](=O)[O-]
sanguinarine	2447-54-3	O3c4ccc5c2ccc1cc6OCOc6(cc1c2[n+](cc5(c4(OC3)))C)
Ethylparaben	120-47-8	O=C(OCC)c1ccc(O)cc1
acetate	373-02-4(1), 1066-30-4(1)	O=C(O)C
Versicolorin A	6807-96-1	C1=COC2C1C3=C(O2)C=C4C(=C3O)C(=O)C5=C(C4=O)C=C(C=C5O)O
N-Cyclopropyl-3-(1-(2,6-difluorophenyl)-7-methyl-6-oxo-6,7-dihydro-1H-pyrazolo[3,4-b]pyridin-5-yl)-4-methylbenzamide		Cc1ccc(C(=O)NC2CC2)cc1-c1cc2cnn(-c3c(F)cccc3F)c2n(C)c1=O
Acephate	30560-19-1	CC(=O)NP(=O)(OC)SC
Hexadecyldimethylamine	1275611-65-8	N(C)(C)CCCCCCCCCCCCCCCC
2,3,3'-Trichlorobiphenyl	38444-84-7	C1=CC(=CC(=C1)Cl)C2=C(C(=CC=C2)Cl)Cl
1-Anilino-4-hydroxyanthraquinone	19286-75-0	C1=CC=C(C=C1)NC2=C3C(=C(C=C2)O)C(=O)C4=CC=CC=C4C3=O
3-Phenoxybenzyl chloride	53874-66-1	C1=CC=C(C=C1)OC2=CC=CC(=C2)CCl
2-(4-(Pyrrolidin-1-yl)phenyl)pyrano[3,2-g]indol-4(9H)-one		O=c1cc(-c2ccc(N3CCCC3)cc2)oc2c1ccc1cc[nH]c12
Colchicine	64-86-8	COC1=CC=C2C(=CC1=O)C(CCc3cc(OC)c(OC)c(OC)c23)NC(=O)C
Dopamine	51-61-6	C1=CC(=C(C=C1CCN)O)O
Fumarylacetoacetate	28613-33-4	C(C(=O)CC(=O)O)C(=O)C=CC(=O)O
Fexinidazole Sulfone		CN1C(=CN=C1COC2=CC=C(C=C2)S(=O)(=O)C)[N+](=O)[O-]
Cycloheximide	66-81-9	CC1CC(C(=O)C(C1)C(CC2CC(=O)NC(=O)C2)O)C
Primidone	125-33-7	CCC1(C(=O)NCNC1=O)C2=CC=CC=C2
Phosphamidon	13171-21-6	CCN(CC)C(=O)\C(Cl)=C(/C)O[P](=O)(OC)OC
Carbon tetrachloride	56-23-5	ClC(Cl)(Cl)Cl
Vinyl acetate	108-05-4	CC(=O)OC=C
Kaempferol	520-18-3	C1=CC(=CC=C1C2=C(C(=O)C3=C(C=C(C=C3O2)O)O)O)O
1,2-Dichloroethylene	540-59-0	C(=CCl)Cl
2-Chloro-6-ethylamino-4-nitrophenol	131657-78-8	O=[N+]([O-])c1cc(NCC)c(O)c(c1)Cl
Echimidine	520-68-3	CC=C(C)C(=O)OC1CCN2C1C(=CC2)COC(=O)C(C(C)O)(C(C)(C)O)O
Valsartan	137862-53-4	CCCCC(=O)N(CC1=CC=C(C=C1)C2=CC=CC=C2C3=NNN=N3)C(C(C)C)C(=O)O
2-Chloro-4-[1-(2,4-difluoro-phenyl)-2,5-dimethyl-1H-imidazol-4-ylethynyl]-pyridine		Cc1nc(C#Cc2ccnc(Cl)c2)c(C)n1-c1ccc(F)cc1F
Pyrazophos	13457-18-6	CCOC(=O)C1=CN2C(=CC(=N2)OP(=S)(OCC)OCC)N=C1C
tris(6-methylheptyl)amine	25549-16-0	N(CCCCCC(C)C)(CCCCCC(C)C)CCCCCC(C)C
sodium 1,4-bis[(2-ethylhexyl)oxy]-1,4-dioxobutane-2-sulfonate	577-11-7	O=C(OCC(CC)CCCC)CC(C(=O)OCC(CC)CCCC)S(=O)(=O)O
Tetrachlorohydroquinone	87-87-6	C1(=C(C(=C(C(=C1Cl)Cl)O)Cl)Cl)O
2,2-Dimethyloxirane	558-30-5	CC1(CO1)C
Vincristine	57-22-7	CCC1(CC2CC(C3=C(CCN(C2)C1)C4=CC=CC=C4N3)(C5=C(C=C6C(=C5)C78CCN9C7C(C=CC9)(C(C(C8N6C=O)(C(=O)OC)O)OC(=O)C)CC)OC)C(=O)OC)O
Podofilox	518-28-5	COc1cc(cc(OC)c1OC)[C@H]2[C@@H]3[C@H](COC3=O)[C@@H](O)c4cc5OCOc5cc24
2,6-Dihydroxy-3,4-dimethylpyridine	84540-47-6	O=C1C=C(C(=C(O)N1)C)C
2,4-Diaminotoluene	95-80-7	CC1=C(C=C(C=C1)N)N
Riddelliine-N-oxide	75056-11-0	CC=C1CC(=C)C(C(=O)OCC2=CC[N+]3(C2C(CC3)OC1=O)[O-])(CO)O
2-chloropyridine	109-09-1	C1=CC=NC(=C1)Cl
Mycophenolate mofetil	128794-94-5	CC1=C2COC(=O)C2=C(C(=C1OC)CC=C(C)CCC(=O)OCCN3CCOCC3)O
p-Bromoaniline	106-40-1	Nc1ccc(cc1)Br
Pendimethalin	40487-42-1	CCC(CC)NC1=C(C=C(C(=C1[N+](=O)[O-])C)C)[N+](=O)[O-]
1,1,2-Trichloroethane	79-00-5	ClCC(Cl)Cl
Idarubicin	58957-92-9	CC1C(C(CC(O1)OC2CC(CC3=C2C(=C4C(=C3O)C(=O)C5=CC=CC=C5C4=O)O)(C(=O)C)O)N)O
p- Phenylenediamine (COLIPA: A7) (free base and 2HCl salt)	106-50-3	Nc1ccc(N)cc1
2-tert-butylcyclohexyl ethyl carbonate	67801-64-3	O=C(OCC)OC1CCCCC1C(C)(C)C
4,5-Epoxydec-2(trans)-enal	134454-31-2	CCCCCC1C(O1)C=CC=O
Acetone	67-64-1	CC(=O)C
Isobutyl 4-hydroxybenzoate	4247-02-03	CC(C)COC(=O)C1=CC=C(C=C1)O
N-Acryloyl-N'-phenylpiperazine	129401-88-3	C=CC(=O)N1CCN(CC1)C2=CC=CC=C2
4-(Dimethylamino)azobenzene	60-11-7	CN(C)C1=CC=C(C=C1)N=NC2=CC=CC=C2
Cannabidiol	13956-29-1	CCCCCC1=CC(=C(C(=C1)O)C2C=C(CCC2C(=C)C)C)O
Irilone	41653-81-0	C1OC2=C(O1)C(=C3C(=C2)OC=C(C3=O)C4=CC=C(C=C4)O)O
2,4-Dichlorophenol	120-83-2	C1=CC(=C(C=C1Cl)Cl)O
Thimerosal	54-64-8	CC[Hg]SC1=CC=CC=C1C(=O)[O-].[Na+]
Loratadine	79794-75-5	CCOC(=O)N1CCC(=C2C3=C(CCC4=C2N=CC=C4)C=C(C=C3)Cl)CC1
Ethyl acrylate	140-88-5	CCOC(=O)C=C
4-phenylbutan-2-one	2550-26-7	O=C(C)CCc1ccccc1
N-(1-methoxy-4-methylpentan-2-yl)-3,4-dimethylbenzamide		CC1=C(C=C(C=C1)C(=O)NC(CC(C)C)COC)C
4,4'-Methylenebis(2-chloroaniline) (free base and 2HCl salt)	101-14-4	Nc1ccc(Cc2ccc(N)c(Cl)c2)cc1Cl
CHEMBL2178127		CCNc1nc(Nc2cc(OC)c(C(=O)N3CCOCC3)cc2Cl)ncc1C(F)(F)F
5-Amino-4-chloro-o-cresol HCl	110102-85-7	Oc1cc(N)c(cc1C)Cl
1-(5-Bromofur-2-il)-2-bromo-2-nitroethene	35950-55-1	C1=C(OC(=C1)Br)C=C([N+](=O)[O-])Br
7-[(3~{S})-3-azanylpyrrolidin-1-yl]-5-cyclopropyl-8-fluoranyl-imidazo[1,2-a]quinoxalin-4-one		N[C@H]1CCN(c2cc3c(cc2F)n2ccnc2c(=O)n3C2CC2)C1
Dibenz(a,i)acridine	226-92-6	C1=CC=C2C(=C1)C=CC3=NC4=CC5=CC=CC=C5C=C4C=C32
Catechol	120-80-9	Oc1ccccc1(O)
Indenestrol B	38028-27-2	CCC1C2=C(C=C(C=C2)O)C(=C1C3=CC=C(C=C3)O)C
(1S)-2-[4-(1-methylpyrazol-4-yl)-2-nitrophenyl]-1-[4-(1,2,4-triazol-1-yl)phenyl]ethanol		Cn1cc(-c2ccc(C[C@H](O)c3ccc(-n4cncn4)cc3)c([N+](=O)[O-])c2)cn1
Curcumin	458-37-7	COC1=C(C=CC(=C1)C=CC(=O)CC(=O)C=CC2=CC(=C(C=C2)O)OC)O
Bis(4-glycidyloxyphenyl)methane	2095-03-6	C1C(O1)COC2=CC=C(C=C2)CC3=CC=C(C=C3)OCC4CO4
Cashmeran	33704-61-9	CC1C(C2=C(C1(C)C)C(=O)CCC2)(C)C
beta-Asarone	5273-86-9	CC=CC1=CC(=C(C=C1OC)OC)OC
2-Heptanone	110-43-0	CCCCCC(=O)C
Benzidine (free base and 2HCl salt)	92-87-5	Nc1ccc(cc1)c2ccc(N)cc2
Fuberidazole	3878-19-1	N1C2=CC=CC=C2N=C1C1=CC=CO1
Ciprofibrate	52214-84-3	CC(C)(Oc1ccc(cc1)C1CC1(Cl)Cl)C(O)=O
diethyl (3,5-di-tert-butyl-4-hydroxybenzyl)phosphonate	976-56-7	O=P(OCC)(OCC)Cc1cc(c(O)c(c1)C(C)(C)C)C(C)(C)C
noscapine	912-60-7	O=C1OC(c2ccc(OC)c(OC)c12)C4c3c(OC)c5OCOc5(cc3CCN4(C))
1,4-Naphthoquinone	130-15-4	C1=CC=C2C(=O)C=CC(=O)C2=C1
Fumonisin B1	116355-83-0	CCCCC(C)C(OC(=O)CC(CC(O)=O)C(O)=O)C(CC(C)CC(O)CCCCC(O)CC(O)C(C)N)OC(=O)CC(CC(O)=O)C(O)=O
N-(9,10-Dihydro-4-hydroxy-9,10-dioxo-1-anthracenyl)-L-serine hydrazide	156074-08-7	C1=CC=C2C(=C1)C(=O)C3=C(C=CC(=C3C2=O)O)NC(CO)C(=O)NN
TIRON	149-45-1	C1=C(C=C(C(=C1O)O)S(=O)(=O)[O-])S(=O)(=O)[O-].[Na+].[Na+]
Benzoin	119-53-9	OC(C(=O)c1ccccc1)c2ccccc2
riddelliine	23246-96-0	CC=C1CC(=C)C(C(=O)OCC2=CCN3C2C(CC3)OC1=O)(CO)O
piroxicam	36322-90-4	CN1C(=C(C2=CC=CC=C2S1(=O)=O)O)C(=O)NC3=CC=CC=N3
tribromoacetic acid	75-96-7	C(=O)(C(Br)(Br)Br)O
Ethyl benzenesulfonate	515-46-8	CCOS(=O)(=O)C1=CC=CC=C1
vinorelbine	71486-22-1	CCC1=CC2CC(C3=C(CN(C2)C1)C4=CC=CC=C4N3)(C5=C(C=C6C(=C5)C78CCN9C7C(C=CC9)(C(C(C8N6C)(C(=O)OC)O)OC(=O)C)CC)OC)C(=O)OC
Diphenhydramine	58-73-1	O(CCN(C)C)C(c1ccccc1)c2ccccc2
2-(4-{2-[4-(2-hydroxyethoxy)phenyl]propan-2-yl}phenoxy)ethan-1-ol	901-44-0	OCCOc1ccc(cc1)C(c2ccc(OCCO)cc2)(C)C
Pyracarbolid	24691-76-7	CC1=C(CCCO1)C(=O)NC2=CC=CC=C2
bis(3-aminopropyl)(methyl)amine	105-83-9	NCCCN(C)CCCN
2-Nitropropane	79-46-9	CC(C)[N+]([O-])=O
Equol	531-95-3	C1C(COC2=C1C=CC(=C2)O)C3=CC=C(C=C3)O
Tetraphenylethylene	632-51-9	C1=CC=C(C=C1)C(=C(C2=CC=CC=C2)C3=CC=CC=C3)C4=CC=CC=C4
Cinnamonitrile	1885-38-7	C1=CC=C(C=C1)C=CC#N
3-[(5-Nitrofuran-2-yl)methylideneamino]-1,3-oxazolidin-2-one	67-45-8	C1COC(=O)N1N=CC2=CC=C(O2)[N+](=O)[O-]
Fluorene	86-73-7	c1ccc3c(c1)c2ccccc2C3
(1R)-2-{[2-(4-aminophenyl)ethyl]amino}-1-phenylethanol hydrochloride	521284-22-0	OC(c1ccccc1)CNCCc2ccc(N)cc2
Sodium sorbate	7757-81-5	CC=CC=CC(=O)[O-].[Na+]
PF-04217903 mesylate	956906-93-7	CS(=O)(=O)O.OCCn1cc(-c2cnc3nnn(Cc4ccc5ncccc5c4)c3n2)cn1
Dimethyl terephthalate	120-61-6	COC(=O)c1ccc(cc1)C(=O)OC
Nodularin R	118399-22-7	CC=C1C(=O)NC(C(C(=O)NC(C(=O)NC(C(C(=O)NC(CCC(=O)N1C)C(=O)O)C)C=CC(=CC(C)C(CC2=CC=CC=C2)OC)C)CCCN=C(N)N)C)C(=O)O
9-hydroxybenzo[a]- pyrene	17573-21-6	C1=CC2=C3C(=C1)C=CC4=C5C=C(C=CC5=CC(=C43)C=C2)O
2-(1-((2-(2-ethyl-1H-benzo[d]imidazol-1-yl)-9-methyl-6-morpholino-9H-purin-8-yl)methyl)piperidin-4-yl)propan-2-ol		CCc1nc2ccccc2n1-c1nc(N2CCOCC2)c2nc(CN3CCC(C(C)(C)O)CC3)n(C)c2n1
1-Phenyl-3-methyl-5-pyrazolone	89-25-8	CC1=NN(C(=O)C1)c2ccccc2
N,N-Bis(2-chloroethyl)-p-aminophenylacetic acid	10477-72-2	C1=CC(=CC=C1CC(=O)O)N(CCCl)CCCl
1-Butanol, 3-methyl-, 1-methanesulfonate	16156-55-1	CC(C)CCOS(=O)(=O)C
Deltamethrin	52918-63-5	CC1(C(C1C(=O)OC(C#N)C2=CC(=CC=C2)OC3=CC=CC=C3)C=C(Br)Br)C
3-Methyl-5-phenylpent-2-enenitrile	53243-60-0	CC(=CC#N)CCC1=CC=CC=C1
1-tert-butyl-4-{[({[(4-tert-butylcyclohexyl)oxy]carbonyl}peroxy)carbonyl]oxy}cyclohexane	15520-11-3	O=C(OOC(=O)OC1CCC(CC1)C(C)(C)C)OC2CCC(CC2)C(C)(C)C
1-[4-(3,4-difluorophenyl)piperazin-1-yl]-3-[2-(9H-fluoren-9-yl)ethyl-methylamino]propan-1-one;hydrochloride		CN(CCC(=O)N1CCN(c2ccc(F)c(F)c2)CC1)CCC1c2ccccc2-c2ccccc21.Cl
Vinblastine sulphate	143-67-9	CC[C@]1(O)C[C@H]2CN(CCc3c([nH]c4ccccc34)[C@@](C2)(C(=O)OC)c5cc6c(cc5OC)N(C)[C@H]7[C@](O)([C@H](OC(=O)C)[C@]8(CC)C=CCN9CC[C@]67[C@H]89)C(=O)OC)C1.OS(=O)(=O)O
4-Amino-2-hydroxytoluene	2835-95-2	Oc1cc(N)ccc1C
Isoeugenyl phenylacetate	120-24-1	CC=CC1=CC(=C(C=C1)OC(=O)CC2=CC=CC=C2)OC
2,5-Dihydroxybenzoic acid	490-79-9	C1=CC(=C(C=C1O)C(=O)O)O
Mebendazole	31431-39-7	O=C(OC)Nc1nc2cc(ccc2([nH]1))C(=O)c3ccccc3
Acrylamide	79-06-1	NC(=O)C=C
Natamycin	7681-93-8	CC1CC=CC=CC=CC=CC(CC2C(C(CC(O2)(CC(CC3C(O3)C=CC(=O)O1)O)O)O)C(=O)O)OC4C(C(C(C(O4)C)O)N)O
Isobutyraldehyde	78-84-2	CC(C)C=O
(4-methoxyphenyl)methanol	105-13-5	OCc1ccc(OC)cc1
3-Chloro-4-methyl-5-hydroxy-2(5H)-furanone	112309-61-2	CC1=C(C(=O)OC1O)Cl
3,4-Dimethyl-5-pentylidene-2(5H)-furanone	774-64-1	O=C1OC(=CCCCC)C(=C1C)C
Gingerol	23513-14-6	CCCCCC(CC(=O)CCC1=CC(=C(C=C1)O)OC)O
1,4-phenylene bis[(4-phenoxyphenyl)-methanone]	54299-17-1	O=C(c2ccc(Oc1ccccc1)cc2)c3ccc(cc3)C(=O)c5ccc(Oc4ccccc4)cc5
4-Aminobiphenyl	92-67-1	C1=CC=C(C=C1)C2=CC=C(C=C2)N
5-methylheptan-3-one	541-85-5	O=C(CC)CC(C)CC
benzenesulfonyl chloride	98362-33-5	O=S(=O)(c1ccccc1)Cl
Pymetrozine	123312-89-0	CC1=NNC(=O)N(C1)N=CC2=CN=CC=C2
Phenol	108-95-2	Oc1ccccc1
Ipriflavone	35212-22-7	CC(C)OC1=CC2=C(C=C1)C(=O)C(=CO2)C3=CC=CC=C3
Estragole	140-67-0	COC1=CC=C(C=C1)CC=C
benzyl (2E)-3-phenylprop-2-enoate	103-41-3	O=C(OCc1ccccc1)C=Cc2ccccc2
N-Methyl-7H-dibenzo(c,g)carbazole	27093-62-5	CN1C2=C(C3=CC=CC=C3C=C2)C4=C1C=CC5=CC=CC=C54
CHEMBL4126289		CC1(C)OCCn2c1nc(C(=O)NCc1ccc(F)cc1)c(O)c2=O
diclophenac	15307-86-5	C1=CC=C(C(=C1)CC(=O)O)NC2=C(C=CC=C2Cl)Cl
Stavudine	3056-17-5	CC1=CN(C(=O)NC1=O)C2C=CC(O2)CO
tetrandrine	518-34-3	CN1CCC2=CC(=C3C=C2C1CC4=CC=C(C=C4)OC5=C(C=CC(=C5)CC6C7=C(O3)C(=C(C=C7CCN6C)OC)OC)OC)OC
4-Nitroquinoline-N-oxide	56-57-5	[O-][N+](=O)c1cc[n+]([O-])c2ccccc12
Eprosartan	133040-01-4	CCCCC1=NC=C(N1CC2=CC=C(C=C2)C(=O)O)C=C(CC3=CC=CS3)C(=O)O
8-(4-(Dimethylamino)phenyl)chromeno[7,8-d]imidazol-6(1H)-one		CN(C)c1ccc(-c2cc(=O)c3ccc4nc[nH]c4c3o2)cc1
Methamphetamine Hydrochloride	51-57-0	CC(CC1=CC=CC=C1)NC.Cl
CHEMBL4208180		Cn1cc(-c2ccc(C[C@H](O)c3ccc(-n4cccn4)cc3)c([N+](=O)[O-])c2)cn1
1-Methylphenanthrene	832-69-9	CC1=C2C=CC3=CC=CC=C3C2=CC=C1
Rosuvastatin	287714-41-4	CC(C)C1=NC(=NC(=C1C=CC(CC(CC(=O)O)O)O)C2=CC=C(C=C2)F)N(C)S(=O)(=O)C
2-Aminoanthraquinone	117-79-3	Nc1ccc2C(=O)c3ccccc3C(=O)c2c1
prop-2-en-1-yl 3-cyclohexylpropanoate	2705-87-5	O=C(OCC=C)CCC1CCCCC1
3',4',7-Trihydroxyisoflavone	485-63-2	C1=CC(=C(C=C1C2=COC3=C(C2=O)C=CC(=C3)O)O)O
N-Nitrosodimethylamine (dimethylnitrosamine)	62-75-9	CN(C)N=O
Linalyl acetate	115-95-7	CC(C)=CCCC(C)(OC(C)=O)C=C
HC Blue 2 - COLIPA B037	33229-34-4	OCCNc1ccc(cc1[N+]([O-])=O)N(CCO)CCO
Rutin	153-18-4	CC1C(C(C(C(O1)OCC2C(C(C(C(O2)OC3=C(OC4=CC(=CC(=C4C3=O)O)O)C5=CC(=C(C=C5)O)O)O)O)O)O)O)O
Ziprasidone hydrochloride	138982-67-9	C1CN(CCN1CCC2=C(C=C3C(=C2)CC(=O)N3)Cl)C4=NSC5=CC=CC=C54.O.Cl
octahydro-2H-1-benzopyran-2-one	4430-31-3	O=C1OC2CCCCC2(CC1)
2-tetradecyloxirane	7320-37-8	O1CC1CCCCCCCCCCCCCC
Cryptolepine	480-26-2	CN1C2=CC=CC=C2C=C3C1=C4C=CC=CC4=N3
Benzoic acid	65-85-0	OC(=O)c1ccccc1
teniposide	29767-20-2	COC1=CC(=CC(=C1O)OC)C2C3C(COC3=O)C(C4=CC5=C(C=C24)OCO5)OC6C(C(C7C(O6)COC(O7)C8=CC=CS8)O)O
1-Phenylphenanthrene	4325-76-2	C1=CC=C(C=C1)C2=CC=CC3=C2C=CC4=CC=CC=C43
Haloperidol	52-86-8	C1CN(CCC1(C2=CC=C(C=C2)Cl)O)CCCC(=O)C3=CC=C(C=C3)F
ICRF-193	21416-68-2	CC(C(C)N1CC(=O)NC(=O)C1)N2CC(=O)NC(=O)C2
2-(4'-chlorophenyl)-1,4-benzoquinone	20307-43-1	C1=CC(=O)C(=CC1=O)Cl
3-Methyl-2-butanol	598-75-4	CC(C)C(C)O
Cumene hydroperoxide	80-15-9	CC(C)(C1=CC=CC=C1)OO
Halfenprox	111872-58-3	CC(C)(COCC1=CC(=CC=C1)OC2=CC=CC=C2)C3=CC=C(C=C3)OC(F)(F)Br
3-Fluoroquinoline	396-31-6	C1=CC=C2C(=C1)C=C(C=N2)F
Thiophanate-methyl	23564-05-8	COC(=O)NC(=S)NC1=CC=CC=C1NC(=S)NC(=O)OC
Glycidaldehyde	765-34-4	C1C(O1)C=O
2-Acetylaminofluorene	53-96-3	CC(=O)Nc1ccc2c(Cc3ccccc23)c1
Fluchloralin	33245-39-5	CCCN(CCCl)C1=C(C=C(C=C1[N+](=O)[O-])C(F)(F)F)[N+](=O)[O-]
Thiophanate-methyl	738-70-5	COC1=CC(=CC(=C1OC)OC)CC2=CN=C(N=C2N)N
3,4-dihydroxybenzonitrile	17345-61-8	N#Cc1ccc(O)c(O)c1
Diphenylamine	122-39-4	C1=CC=C(C=C1)NC2=CC=CC=C2
3-Octanol	589-98-0	CCCCCC(CC)O
N-ethenylformamide	13162-05-5	O=CNC=C
Dibromoacetonitrile	3252-43-5	C(#N)C(Br)Br
Garcinielliptone HD	1008376-90-6	CC(C)C(=O)C1=C2C(=C(C(C1=O)(CC=C(C)C)CC=C(C)C)O)CC(O2)C(C)(C)O
Sulfisoxazole	127-69-5	Cc1noc(NS(=O)(=O)c2ccc(N)cc2)c1C
Benzene	71-43-2	c1ccccc1
Gemcitabine	95058-81-4	C1=CN(C(=O)N=C1N)C2C(C(C(O2)CO)O)(F)F
N'-Nitrosonornicotine	16543-55-8	C1CC(N(C1)N=O)C2=CN=CC=C2
Isobutyl benzenesulfonate	24698-43-9	CC(C)COS(=O)(=O)C1=CC=CC=C1
Acetaminophen	103-90-2	CC(=O)Nc1ccc(O)cc1
Isobutyl benzenesulfonate	78111-17-8	CC1CCC2(CCCCO2)OC1C(C)CC(C3C(=C)C(C4C(O3)CCC5(O4)CCC(O5)C=CC(C)C6CC(=CC7(O6)C(CCC(O7)CC(C)(C(=O)O)O)O)C)O)O
N-Nitrosodiethylamine (diethylnitrosamine)	55-18-5	CCN(CC)N=O
Nocodazole	31430-18-9	O=S(c1nc2cc(OC)ccc2([nH]1))Cc3ncc(c(OC)c3C)C
3-(dimethylamino)propan-1-ol	3179-63-3	OCCCN(C)C
O6-ethylguanine	51866-19-4	CCOC1=NC(=NC2=C1NC=N2)N
Butadiene monoxide	930-22-3	C=CC1CO1
Tacrolimus	104987-11-3	CC1CC(C2C(CC(C(O2)(C(=O)C(=O)N3CCCCC3C(=O)OC(C(C(CC(=O)C(C=C(C1)C)CC=C)O)C)C(=CC4CCC(C(C4)OC)O)C)O)C)OC)OC
Carbamazepine	298-46-4	C1=CC=C2C(=C1)C=CC3=CC=CC=C3N2C(=O)N
N-Phenylpiperazine	92-54-6	C1CN(CCN1)C2=CC=CC=C2
Irinotecan	97682-44-5	CCC1=C2CN3C(=CC4=C(C3=O)COC(=O)C4(CC)O)C2=NC5=C1C=C(C=C5)OC(=O)N6CCC(CC6)N7CCCCC7
Iotrolan	79770-24-4	CN(C1=C(C(=C(C(=C1I)C(=O)NC(CO)C(CO)O)I)C(=O)NC(CO)C(CO)O)I)C(=O)CC(=O)N(C)C2=C(C(=C(C(=C2I)C(=O)NC(CO)C(CO)O)I)C(=O)NC(CO)C(CO)O)I
Isobutene	115-11-7	CC(=C)C
Amido Black 10B	1064-48-8	C1=CC=C(C=C1)N=NC2=C(C3=C(C(=C(C=C3C=C2S(=O)(=O)[O-])S(=O)(=O)[O-])N=NC4=CC=C(C=C4)[N+](=O)[O-])N)O.[Na+].[Na+]
Acetamiprid	160430-64-8	CC(=NC#N)N(C)CC1=CN=C(C=C1)Cl
2,4-Dichloro-6-nitrophenol ammonium	6609-49-0	C1=C(C=C(C(=C1[N+](=O)[O-])[O-])Cl)Cl.[NH4+]
4-hydroxytoremifene	110503-62-3	CN(C)CCOC1=CC=C(C=C1)C(=C(CCCl)C2=CC=CC=C2)C3=CC=C(C=C3)O
PROH	4254-15-3	CC(CO)O
1,1,2-Trichloroethylene	79-01-6	C(=C(Cl)Cl)Cl
3-Methylcholanthrene	56-49-5	Cc1ccc2cc3c(ccc4ccccc34)c5CCc1c25
estramustine	2998-57-4	CC12CCC3C(C1CCC2O)CCC4=C3C=CC(=C4)OC(=O)N(CCCl)CCCl
anthraquinone	84-65-1	C1=CC=C2C(=C1)C(=O)C3=CC=CC=C3C2=O
Cannabidivarin	24274-48-4	CCCC1=CC(=C(C(=C1)O)C2C=C(CCC2C(=C)C)C)O
N-Nitrosomorpholine	59-89-2	O=NN1CCOCC1
FLUMETRALIN	62924-70-3	CCN(CC1=C(C=CC=C1Cl)F)C2=C(C=C(C=C2[N+](=O)[O-])C(F)(F)F)[N+](=O)[O-]
Quinocetone	81810-66-4	CC1=C([N+](=O)C2=CC=CC=C2N1[O-])C(=O)C=CC3=CC=CC=C3
1-nitropropane	108-03-2	CCC[N+](=O)[O-]
(Z)-N-(3-aminopropyl)-N'-[3-(9-octadecenylamino)propyl]propane-1,3-diamine	67228-83-5	NCCCNCCCNCCCNCCCCCCCCC=CCCCCCCCC
3'-Azido-3'-deoxythymidine (Zidovudine, AZT) and GSK33	30516-87-1	CC1=CN([C@H]2C[C@H](N=[N+]=[N-])[C@@H](CO)O2)C(=O)NC1=O
4-[4-(1-cyclobutylpiperidin-4-yl)oxyphenyl]-3-methyl-1H-pyridazin-6-one		Cc1n[nH]c(=O)cc1-c1ccc(OC2CCN(C3CCC3)CC2)cc1
[6-(dimethylamino)hexyl]dimethylamine	111-18-2	N(C)(C)CCCCCCN(C)C
Naphthalene	91-20-3	c1ccc2ccccc2c1
(2R)-2-methyloctane-1,8-diamine	148528-05-6	NCCCCCCC(C)CN
PD-124816	112654-98-5	C1CC1N2C=C(C(=O)C3=C(C(=C(C(=C32)F)N4CCC(C4)N)F)N)C(=O)O
Dexketoprofen trometamol	156604-79-4	CC(C1=CC(=CC=C1)C(=O)C2=CC=CC=C2)C(=O)O.C(C(CO)(CO)N)O
3-Ethyl-2-(4-hydroxyphenyl)-1-methyl-1H-inden-6-ol	24643-97-8	CCC1=C(C(C2=C1C=CC(=C2)O)C)C3=CC=C(C=C3)O
Thifensulfuron-methyl	79277-27-3	O=C(O)c1c(ccs1)S(=O)(=O)NC(=O)Nc2nc(nc(n2)C)OC
Phenyltoloxamine	92-12-6	O(c1ccccc1Cc2ccccc2)CCN(C)C
p,p'-DDD	72-54-8	C1=CC(=CC=C1C(C2=CC=C(C=C2)Cl)C(Cl)Cl)Cl
Cocaine	50-36-2	CN1C2CCC1C(C(C2)OC(=O)C3=CC=CC=C3)C(=O)OC
Actinomycin D	50-76-0	O=C6OC(C)C(NC(=O)c2ccc(c1OC=5C(=Nc12)C(C(=O)NC3C(=O)NC(C(=O)N4CCCC4(C(=O)N(C)CC(=O)N(C)C(C(=O)OC3(C))C(C)C))C(C)C)=C(N)C(=O)C=5C)C)C(=O)NC(C(=O)N7CCCC7(C(=O)N(C)CC(=O)N(C)C6C(C)C))C(C)C
1,6-Dinitropyrene	42397-64-8	[O-][N+](=O)c1ccc2ccc3c4c(ccc1c24)ccc3[N+]([O-])=O
(2S,3S)-3-[[2-(5,7-difluoro-1H-indol-3-yl)-5-fluoropyrimidin-4-yl]amino]bicyclo[2.2.2]octane-2-carboxylic acid		O=C(O)[C@H]1C2CCC(CC2)[C@@H]1Nc1nc(-c2c[nH]c3c(F)cc(F)cc23)ncc1F
Barbital	57-44-3	O=C1NC(=O)C(C(=O)N1)(CC)CC
Sodium pentachlorophenate	131-52-2	C1(=C(C(=C(C(=C1Cl)Cl)Cl)Cl)Cl)[O-].[Na+]
Aniline/Aniline hydrochloride	142-04-1/62-53-3	Nc1ccccc1 / Cl.Nc1ccccc1
(2~{s})-~{n}1-(1-Aminocarbonylindol-3-Yl)-~{n}2-[3-(Trifluoromethyloxy)phenyl]pyrrolidine-1,2-Dicarboxamide		NC(=O)n1cc(NC(=O)N2CCC[C@H]2C(=O)Nc2cccc(OC(F)(F)F)c2)c2ccccc21
Ethanol	64-17-5	CCO
4-amino-6-[4-[4-[(3-methyl-1,2,4-oxadiazol-5-yl)methyl]cyclohexyl]phenyl]-7,8-dihydropyrimido[5,4-f][1,4]oxazepin-5-one		Cc1noc(C[C@H]2CC[C@H](c3ccc(N4CCOc5ncnc(N)c5C4=O)cc3)CC2)n1
Trichloroacetonitrile	545-06-2	C(#N)C(Cl)(Cl)Cl
Basic brown 16	26381-41-9	Oc2ccc3ccc(cc3(c2(N=Nc1ccc(N)cc1)))[N+](C)(C)C
2-amino-3-methyl-9h-pyrido-[2,3-b]indoleacetate	63170-60-5	O=C(OC(c1ccccc1)C)Cc4c2cc(OC)ccc2n(C(=O)c3ccc(cc3)Cl)c4C
Donepezil	120014-06-4	COc1cc2c(cc1OC)C(=O)C(CC1CCN(Cc3ccccc3)CC1)C2
2-Naphthylamine	91-59-8	C1=CC=C2C=C(C=CC2=C1)N
nonadienal	5910-87-2	CCCCC=CC=CC=O
2,2,2-Trichloroethanol	115-20-8	C(C(Cl)(Cl)Cl)O
Phenethyl isothiocyanate	2257-02-09	C1=CC=C(C=C1)CCN=C=S
Thiacloprid	111988-49-9	C1CSC(=NC#N)N1CC2=CN=C(C=C2)Cl
Triphenyltin hydroxide	76-87-9	C1=CC=C(C=C1)[Sn](C2=CC=CC=C2)C3=CC=CC=C3.O
2-(1-((2-(2-isopropyl-1H-benzo[d]imidazol-1-yl)-9-methyl-6-morpholino-9H-purin-8-yl)methyl)piperidin-4-yl)propan-2-ol		CC(C)c1nc2ccccc2n1-c1nc(N2CCOCC2)c2nc(CN3CCC(C(C)(C)O)CC3)n(C)c2n1
ETHYLENE DIBROMIDE	106-93-4	C(CBr)Br
Mitomycin C	50-07-7	CO[C@@]12[C@H](COC(N)=O)C3=C(N1C[C@@H]4N[C@H]24)C(=O)C(=C(N)C3=O)C
2,3,4,7,8-Pentachlorodibenzofuran	57117-31-4	C1=C2C3=CC(=C(C(=C3OC2=CC(=C1Cl)Cl)Cl)Cl)Cl
Ethionamide	536-33-4	CCc1cc(ccn1)C(=S)N
FURAN	110-00-9	C1=COC=C1
Austidiol	53043-28-0	CC1=CC2=C(C(=O)C(C(C2=CO1)O)(C)O)C=O
Citrinin	518-75-2	C[C@@H]1OC=C2C(=C(C(=O)O)C(=O)C(=C2[C@H]1C)C)O
[5-chloro-2-methoxy-4-[[4-(methylamino)-5-(trifluoromethyl)pyrimidin-2-yl]amino]phenyl]-morpholin-4-ylmethanone		CNc1nc(Nc2cc(OC)c(C(=O)N3CCOCC3)cc2Cl)ncc1C(F)(F)F
Methyl tert-butyl ether	1634-04-4	COC(C)(C)C
1,3-Dichloropropene (AKA Telone II)	542-75-6	ClC\C=C/Cl
6-dimethylaminopurine	938-55-6	CN(C)C1=NC=NC2=C1NC=N2
L-ascorbic acid	50-81-7	O=C1OC(C(O)=C1(O))C(O)CO
Vildagliptin	274901-16-5	C1CC(N(C1)C(=O)CNC23CC4CC(C2)CC(C4)(C3)O)C#N
{difluoro[(trifluoroethenyl)oxy]methoxy}trifluoromethane	700874-87-9	FC(F)=C(F)OC(F)(F)OC(F)(F)F
Hydrochlorothiazide	58-93-5	C1NC2=CC(=C(C=C2S(=O)(=O)N1)S(=O)(=O)N)Cl
Fusarin C	79748-81-5	CC=C(C=C(C)C=C(C)C=CC=C(C)C(=O)C12C(O1)C(NC2=O)(CCO)O)C(=O)OC
1-(3-sulfonatopropyl)pyridin-1-ium	15471-17-7	O=S(=O)(O)CCC[n+]1ccccc1
[3r-(3О±,3aОІ,6О±,7ОІ,8aО±)]-octahydro-6-methoxy-3,6,8,8-tetramethyl-1h-3a,7-methanoazulene	67874-81-1	O(C)C1(C)(CCC23(CC1C(C)(C)C3(CCC2(C))))
Methotrexate [AKA glutamic acid, N-(p-(((2,4-diamino-6- pteridinyl)methyl)methylamino)benzoyl),-, L-]	59-05-2	CN(Cc1cnc2nc(N)nc(N)c2n1)c3ccc(cc3)C(=O)N[C@@H](CCC(O)=O)C(O)=O
Griseofulvin	126-07-8	O=C3C=C(OC)C2(Oc1c(c(OC)cc(OC)c1Cl)C2(=O))C(C)C3
(2S)-4-hydroxypyrrolidine-2-carboxylic acid	51-35-4	O=C(O)C1NCC(O)C1
Cylindrospermopsin	143545-90-8	CC1C(CC2CC(NC3=NCC1N23)C(C4=CC(=O)NC(=O)N4)O)OS(=O)(=O)O
2,6,9,9-tetramethylcycloundeca-2,6,10-trien-1-one	471-05-6	CC1=CCC(C=CC(=O)C(=CCC1)C)(C)C
4-{4-[(1-isopropylpiperidin-4-yl)oxy]phenyl}tetrahydro-2H-pyran-4-carboxamide		CC(C)N1CCC(Oc2ccc(C3(C(N)=O)CCOCC3)cc2)CC1
Tocladesine	41941-56-4	C1C2C(C(C(O2)N3C4=NC=NC(=C4N=C3Cl)N)O)OP(=O)(O1)O
Fluconazole	86386-73-4	C1=CC(=C(C=C1F)F)C(CN2C=NC=N2)(CN3C=NC=N3)O
psoralen	66-97-7	C1=CC(=O)OC2=CC3=C(C=CO3)C=C21
Microcystin-LR	101043-37-2	CC1C(NC(=O)C(NC(=O)C(C(NC(=O)C(NC(=O)C(NC(=O)C(=C)N(C(=O)CCC(NC1=O)C(=O)O)C)C)CC(C)C)C(=O)O)C)CCCN=C(N)N)C=CC(=CC(C)C(CC2=CC=CC=C2)OC)C
Oxymetholone	434-07-1	C[C@@]1(O)CC[C@@H]2[C@H]3CC[C@@H]4CC(=O)\C(=C\O)\C[C@@]4(C)[C@@H]3CC[C@@]12C
Aciclovir	59277-89-3	C1=NC2=C(N1COCCO)N=C(NC2=O)N
1,4-Butane sultone	1633-83-6	C1CCS(=O)(=O)OC1
Perfluorooctanesulfonic acid	1763- 23-1	C(C(C(C(C(F)(F)S(=O)(=O)O)(F)F)(F)F)(F)F)(C(C(C(F)(F)F)(F)F)(F)F)(F)F
Phomopsin A	64925-80-0	CCC(=C(C(=O)NC(=CC(=O)O)C(=O)O)NC(=O)C1C=CCN1C(=O)C2C(OC3=C(C(=CC(=C3)C(C(C(=O)NC(C(=O)N2)C(=C)C)NC)O)Cl)O)(C)CC)C
6-OH-BDE47	79755-43-4	C1=CC(=C(C=C1Br)Br)OC2=C(C=C(C=C2Br)Br)O
ammonium sodium 2-[4-[[1-[[(2-methoxy-5-methyl-4-sulphonatophenyl)amino]carbonyl]-2-oxopropyl]azo]phenyl]-6-methylbenzothiazole-7-sulphonate	72705-24-9	O=C(Nc1cc(c(cc1(OC))S(=O)(=O)O)C)C(N=Nc2ccc(cc2)c4nc3ccc(c(c3s4)S(=O)(=O)O)C)C(=O)C
kaurenoic acid	6730-83-2	CC12CCCC(C1CCC34C2CCC(C3)C(=C)C4)(C)C(=O)O
Hycanthone	3105-97-3	CCN(CC)CCNc1ccc(CO)c2Sc3ccccc3C(=O)c12
Ketamine Hydrochloride	1867-66-9	CNC1(CCCCC1=O)C2=CC=CC=C2Cl.Cl
Retinol acetate	127-47-9	O=C(OCC=C(C=CC=C(C=CC1=C(C)CCCC1(C)C)C)C)C
(S)-6-(2-(2-methoxyphenyl)morpholino)-1-methyl-4-(pyrimidin-4-yl)pyridin-2(1H)-one		COc1ccccc1[C@H]1CN(c2cc(-c3ccncn3)cc(=O)n2C)CCO1
Triethylenemelamine	51-18-3	C1CN1c2nc(nc(n2)N3CC3)N4CC4
3-hydroxy-N-(2-methylphenyl)-4-[(E)-2-(2,4,5-trichlorophenyl)diazen-1-yl]naphthalene-2-carboxamide	6535-46-2	O=C(Nc1ccccc1C)c4cc2ccccc2c(N=Nc3cc(c(cc3Cl)Cl)Cl)c4(O)
Thiram (tetramethulthiuram disulfide)	137-26-8	CN(C)C(=S)SSC(=S)N(C)C
Pirimicarb	23103-98-2	CC1=C(N=C(N=C1OC(=O)N(C)C)N(C)C)C
Buprofezin	69327-76-0	CC(C)N1C(=NC(C)(C)C)SCN(C1=O)C2=CC=CC=C2
Alloxydim sodium	55635-13-7	CCCC(=NOCC=C)C1=C(CC(C(C1=O)C(=O)OC)(C)C)[O-].[Na+]
Citrinin	518-75-2	CC1C(OC=C2C1=C(C(=C(C2=O)C(=O)O)O)C)C
N-(4-ethylphenyl)-N-(2-methylpropyl)-3-(methylsulfonimidoyl)-4-(oxan-4-ylmethoxy)benzenesulfonamide		CCc1ccc(N(CC(C)C)S(=O)(=O)c2ccc(OCC3CCOCC3)c([S@](C)(=N)=O)c2)cc1
Domoic acid	14277-97-5	CC(C=CC=C(C)C1CNC(C1CC(=O)O)C(=O)O)C(=O)O
N-phenyl-N-[(trichloromethyl)sulfanyl]benzenesulfonamide	2280-49-1	O=S(=O)(c1ccccc1)N(c2ccccc2)SC(Cl)(Cl)Cl
Cyclophosphamide (free base and monohydrate)	50-18-0	ClCCN(CCCl)[P]1(=O)NCCCO1
4-Amino-18,20-Dimethyl-7-Thia-3,5,11,15-Tetraazatricyclo[15.3.1.1(2,6)]docosa-1(20),2,4,6(22),17(21),18-Hexaene-10,16-Dione	1052645-73-4	CC1=CC(=C2C=C1C3=CC(=NC(=N3)N)SCCC(=O)NCCCNC2=O)C
N,N'-Ethylenethiourea	96-45-7	S=C1NCCN1
Dimethylarsinic acid	75-60-5	C[As](=O)(C)O
3-methyl-1,3-thiazolidine-2-thione	1908-87-8	C1(N(C)CCS1)(=S)
2-[4-Amino-1-(3-fluorocyclobutyl)pyrazolo[3,4-d]pyrimidin-3-yl]oxypyridine-4-carbonitrile		N#Cc1ccnc(Oc2nn([C@H]3C[C@H](F)C3)c3ncnc(N)c23)c1
2-ethoxy-2-methylbutane	919-94-8	O(CC)C(C)(C)CC
Sabinene hydrate	546-79-2	CC(C)C12CCC(C1C2)(C)O
3,9-bis(cyclohex-3-en-1-yl)-2,4,8,10-tetraoxaspiro[5.5]undecane	6600-31-3	O1CC3(COC1C2CC=CCC2)(COC(OC3)C4CC=CCC4)
Endosulfan	115-29-7	C1C2C(COS(=O)O1)C3(C(=C(C2(C3(Cl)Cl)Cl)Cl)Cl)Cl
4-Methylimidazole	822-36-6	CC1=CN=CN1
6,6-dimethoxy-2,5,5-trimethylhex-2-ene	67674-46-8	O(C)C(OC)C(C)(C)CC=C(C)C
alpha-PINENE	80-56-8	CC1=CCC2CC1C2(C)C
cis-4-[3-(4-Pyrrolidin-1-ylmethyl-phenyl)-cyclobutylmethyl]-morpholine		c1cc([C@H]2C[C@@H](CN3CCOCC3)C2)ccc1CN1CCCC1
Chlordane, analytical grade	57-74-9	ClC1CC2C(C1Cl)[C@]3(Cl)C(=C(Cl)[C@@]2(Cl)C3(Cl)Cl)Cl
Melamine	108-78-1	C1(=NC(=NC(=N1)N)N)N
glutaraldehyde	111-30-8	C(CC=O)CC=O
pentoxifylline	6493-06-05	CC(=O)CCCCN1C(=O)C2=C(N=CN2C)N(C1=O)C
alpha hexachlorocyclohexane	319-84-6	C1(C(C(C(C(C1Cl)Cl)Cl)Cl)Cl)Cl
Thiourea	62-56-6	NC(=S)N
Carfentrazone-ethyl	128639-02-1	O=C(O)C(Cc1cc(c(F)cc1Cl)N2N=CN(C2(=O))C(F)F)Cl
Dirithromycin	62013-04-1	CCC1C(C2C(C(C(CC(C(C(C(C(C(=O)O1)C)OC3CC(C(C(O3)C)O)(C)OC)C)OC4C(C(CC(O4)C)N(C)C)O)(C)O)C)NC(O2)COCCOC)C)(C)O
(1R,2R)-N-(1,3-dimethylpyrazol-4-yl)-2-[4-(5-methyl-1H-pyrazol-3-yl)benzoyl]cyclohexane-1-carboxamide		Cc1cc(-c2ccc(C(=O)[C@@H]3CCCC[C@H]3C(=O)Nc3cn(C)nc3C)cc2)n[nH]1
Artesunate	88495-63-0	CC1CCC2C(C(OC3C24C1CCC(O3)(OO4)C)OC(=O)CCC(=O)O)C
tetrabromophenolblue	4430-25-5	O=S4(=O)(OC(c1cc(c(O)c(c1)Br)Br)(c2cc(c(O)c(c2)Br)Br)c3c(c(c(c(c34)Br)Br)Br)Br)
Tempo	2564-83-2	CC1(CCCC(N1[O])(C)C)C
5-fluorouracil	51-21-8	FC1=CNC(=O)NC1=O
Br-cAMP	23583-48-4	C1C2C(C(C(O2)N3C4=NC=NC(=C4N=C3Br)N)O)OP(=O)(O1)O
Methyl iodide	74-88-4	CI
3-Cyclopentene-1-acetonitrile, 2,2,3-trimethyl-	15373-31-6	CC1=CCC(C1(C)C)CC#N
octahydro-1H-4,7-methanoindene-1,1-diylbis(methylene) bis(2-methylacrylate)	43048-08-4	O=C(OCC2CCC3C1CC(CC1(COC(=O)C(=C)C))C23)C(=C)C
1-Cyclopropyl-3-[4-(trifluoromethyl)pyridin-2-yl]oxypyrazolo[3,4-d]pyrimidin-4-amine		Nc1ncnc2c1c(Oc1cc(C(F)(F)F)ccn1)nn2C1CC1
2,2'-diazene-1,2-diylbis(2-methylpropanimidamide) dihydrochloride	2997-92-4	N=C(N)C(N=NC(C(=N)N)(C)C)(C)C
Diazolidinylurea	78491-02-08	C(NC(=O)N(CO)C1C(=O)N(C(=O)N1CO)CO)O
Furan-2(5H)-one	207-839-3	O=C1OCC=C1
Imazalil sulfate	58594-72-2	C=CCOC(CN1C=CN=C1)C2=C(C=C(C=C2)Cl)Cl.OS(=O)(=O)O
testosterone	58-22-0	CC(C)CC(C(=O)N1CCCC1C(=O)NCC(=O)N)NC(=O)C(CC2=CNC3=CC=CC=C32)NC(=O)CNC(=O)C(CC4=CC=C(C=C4)O)NC(=O)C(CO)NC(=O)C(CC5=CNC6=CC=CC=C65)NC(=O)C(CC7=CN=CN7)NC(=O)C8CCC(=O)N8
sodium 3-sulfanylpropane-1-sulfonate	17636-10-1	O=S(=O)(O)CCCS
diosgenin	512-04-9	CC1CCC2(C(C3C(O2)CC4C3(CCC5C4CC=C6C5(CCC(C6)O)C)C)C)OC1
l-Ascorbic acid	50-81-7	OCC(O)C1OC(=C(O)C1=O)O
dichloroethane	107-06-2	ClCCCl
Oxazepam	604-75-1	OC1N=C(c2ccccc2)c2cc(Cl)ccc2NC1=O
Sterigmatocystin	10048-13-2	COc1cc2OC3OC=CC3c2c2Oc3cccc(O)c3C(=O)c12
Fentin Hydroxide	76-87-9	O[Sn](c1ccccc1)(c1ccccc1)c1ccccc1
(1S,2R,10R,11S,14R,15S)-14-acetyl-14-hydroxy-2,15-dimethyltetracyclo[8.7.0.0ВІ,вЃ·.0В№В№,В№вЃµ]heptadec-6-en-5-one	68-96-2	O=C4C=C3CCC2C(CCC1(C)(C2(CCC1(O)(C(=O)C))))C3(C)CC4
2-(3-benzoylphenyl)propanenitrile	42872-30-0	N#CC(c1cccc(c1)C(=O)c2ccccc2)C
Chloroquine	54-05-7	n1ccc(NC(C)CCCN(CC)CC)c2ccc(cc12)Cl
Cytosine arabinoside	147-94-4	O=C1N=C(N)C=CN1C2OC(CO)C(O)C2(O)
Hexamethylphosphoramide	680-31-9	O=P(N(C)C)(N(C)C)N(C)C
m-Amsacrine	54301-15-4	O=S(=O)(Nc4ccc(Nc2c3ccccc3(nc1ccccc12))c(OC)c4)C
N,N-dimethyl-p-toluidine	99-97-8	c1cc(ccc1N(C)C)C
17-B-estradiol	50-28-2	Oc1ccc2c(c1)CCC3C2CCC4(C)(C(O)CCC34)
2-chloro-n-butyricacid	4170-24-5	O=C(O)C(CC)Cl
Bisphenol-A	80-05-7	Oc1ccc(cc1)C(c2ccc(O)cc2)(C)C
Diethyl sulfate	64-67-5	O=S(=O)(OCC)OCC
Dihydralazine	484-23-1	n1nc(NN)c2ccccc2(c1NN)
N-Ethyl-N-nitro-N-nitrosoguanidine	4245-77-6	O=NN(C(=N[N+](=O)[O-])N)CC
disperse violet 1	128-95-0	O=C1c3ccccc3(C(=O)c2c(N)ccc(N)c12)
aldicarb	116-06-3	O=C(ON=CC(C)(C)SC)NC
Lansoprazole	103577-45-3	O=S(c1nc2ccccc2([nH]1))Cc3nccc(OCC(F)(F)F)c3C
m-Phenylenediamine	108-45-2	Nc1cccc(N)c1
Hydroquinone	123-31-9	Oc1ccc(O)cc1
ethyl 3-phenyloxirane-2-carboxylate	121-39-1	O=C(OCC)C2OC2(c1ccccc1)
3-chloro-4-(dichloromethyl)-5-hydroxy-2(5h)-furanone(akamx)	77439-76-0	O=C1OC(O)C(=C1Cl)C(Cl)Cl
Dipropyl sulfate	598-05-0	O=S(=O)(OCCC)OCCC
HC Red nВ° 13	94158-13-1	O=[N+]([O-])c1cc(ccc1(N))N(CCO)CCO
Doxorubicin	23214-92-8	O=C1c5cccc(OC)c5(C(=O)c2c(O)c4c(c(O)c12)CC(O)(C(=O)CO)CC4(OC3OC(C)C(O)C(N)C3))
Methapyrilene	91-80-5	n1ccccc1N(Cc2cccs2)CCN(C)C
Benznidazole	22994-85-0	O=C(NCc1ccccc1)Cn2ccnc2[N+](=O)[O-]
Enroп¬‚oxacin	93106-60-6	O=C(O)C1=CN(c2cc(c(F)cc2(C1(=O)))N3CCN(CC)CC3)C4CC4
2-Ethoxybenzamide	938-73-8	O=C(N)c1ccccc1(OCC)
7-methoxy-2-nitronaphthol(2,1-b)furan	75965-74-1	O=[N+]([O-])c2oc3ccc1cc(OC)ccc1c3(c2)
2,4-Diaminophenoxyethanol HCl	66422-95-5	OCCOc1ccc(N)cc1(N)
Methyl benzenesulfonate	80-18-2	O=S(=O)(OC)c1ccccc1
2,6-diaminotoluene	823-40-5	Nc1cccc(N)c1C
caffeine	58-08-2	O=C2c1c(ncn1C)N(C(=O)N2C)C
Methomyl	16752-77-5	O=C(ON=C(C)SC)NC
Glycidamide	5694-00-8	O=C(N)C1OC1
Paclitaxel	33069-62-4	O=C(OC3C5C6(OC(=O)C)(COC6(CC(O)C5(C(=O)C(OC(=O)C)C4=C(C)C(OC(=O)C(O)C(NC(=O)c1ccccc1)c2ccccc2)CC3(O)C4(C)C)(C))))c7ccccc7
Bleomycin sulphate	11056-06-7	O=C(OC1C(O)C(OC(CO)C1(O))OC6C(OC(c2cnc[nH]2)C(NC(=O)c3nc(nc(N)c3C)C(NCC(N)C(=O)N)CC(=O)N)C(=O)NC(C)C(O)C(C(=O)NC(C(=O)NCCc4nc(cs4)c5nc(cs5)C(=O)NCCC[S+](C)C)C(O)C)C)OC(CO)C(O)C6(O))N
3,6-Dinitrobenzopyrene	128714-76-1	O=[N+]([O-])c5ccc2ccc3c1ccccc1c(c4ccc5(c2c34))[N+](=O)[O-]
Benzo[a]pyrene	50-32-8	c1ccc2c(c1)cc3ccc4cccc5ccc2c3c45
Safrole	94-59-7	O1c2ccc(cc2(OC1))CC=C
Bis(2-ethylhexyl) adipate	103-23-1	CCCCC(CC)COC(=O)CCCCC(=O)OCC(CC)CCCC
basic brown 17	68391-32-2	O=C2C=Cc3ccc(cc3(C2(=NNc1ccc(N)c(c1)[N+](=O)[O-])))[N+](C)(C)C
p-IodoanilineВ	540-37-4В	Nc1ccc(cc1)I
methyl benzoate	93-58-3	O=C(OC)c1ccccc1
3,3,5-trimethylcyclohexyl 2-methylprop-2-enoate	7779-31-9	O=C(OC1CC(C)CC(C)(C)C1)C(=C)C
1,1-bis[(2-methylbutan-2-yl)peroxy]cyclohexane	15667-10-4	O(OC1(OOC(C)(C)CC)(CCCCC1))C(C)(C)CC
disodium 2-(1,3-dioxo-2,3-dihydro-1H-inden-2-yl)quinoline-6,8-disulfonate	8004-92-0	O=C1c4ccccc4(C(=O)C1c2nc3c(cc2)cc(cc3S(=O)(=O)O)S(=O)(=O)O)
L-(pyrrolidin-1-yl)methanol	23356-96-9	OCC1NCCC1
prop-2-en-1-yl hexanoate	123-68-2	O=C(OCC=C)CCCCC
ethyl 3-methylbutanoate	108-64-5	O=C(OCC)CC(C)C
2-(2-ethoxyethoxy)-2-methylpropane	51422-54-9	O(CC)CCOC(C)(C)C
2-(4-Phenylbenzoyl)benzoic acid	42797-18-2	O=C(O)c3ccccc3(C(=O)c1ccc(cc1)c2ccccc2)
tris(2-hydroxyethyl)methylammonium methyl sulphate	29463-06-7	OCC[N+](C)(CCO)CCO
N-(1-cyanocyclopentyl)pentanamide	194984-24-2	N#CC1(NC(=O)CCCC)(CCCC1)
P-Chloroaniline	106-47-8	Nc1ccc(cc1)Cl
manganesedisodiumedtatrihydrate	15375-84-5	O=C(O)CN(CC(=O)O)CCN(CC(=O)O)CC(=O)O
3-(1-cyanoethyl)benzoyl chloride	42872-29-7	N#CC(c1cccc(c1)C(=O)Cl)C
Ethidium bromide	1239-45-8	Nc3ccc4c1ccc(N)cc1[n+](c(c2ccccc2)c4(c3))CC
5-ethyl-3-hydroxy-4-methylfuran-2(5H)-one	698-10-2	O=C1OC(C(=C1(O))C)CC
Urethane	51-79-6	O=C(OCC)N
2,6-dimethylheptan-2-ol	13254-34-7	OC(C)(C)CCCC(C)C
Climbazole	38083-17-9	O=C(C(Oc1ccc(cc1)Cl)n2cncc2)C(C)(C)C
hexasodium 8-{[(2E)-6-chloro-4-[(4-{[(4Z)-6-chloro-4-({8-oxido-6-sulfo-3-sulfonato-7-[(E)-2-(2-sulfonatophenyl)diazen-1-yl]naphthalen-1-yl}imino)-4,5-dihydro-1,3,5-triazin-2-yl]amino}phenyl)amino]-1,2-dihydro-1,3,5-triazin-2-ylidene]amino}-3-sulfo-6-sulfonato-2-[(E)-2-(2-sulfonatophenyl)diazen-1-yl]naphthalen-1-olate	68214-04-0	O=S(=O)(O)c3cc2cc(c(N=Nc1ccccc1S(=O)(=O)O)c(O)c2c(c3)Nc4nc(nc(n4)Cl)Nc5ccc(cc5)Nc6nc(nc(n6)Cl)Nc9cc(cc8cc(c(N=Nc7ccccc7S(=O)(=O)O)c(O)c89)S(=O)(=O)O)S(=O)(=O)O)S(=O)(=O)O
2-isopropenyl-5-methylcyclohexanol	7786-67-6	OC1CC(C)CCC1(C(=C)C)
2-[(E)-2-(2-methoxy-4-{3-methoxy-4-[(E)-2-[2-oxo-1-(phenylcarbamoyl)propyl]diazen-1-yl]phenyl}phenyl)diazen-1-yl]-3-oxo-N-phenylbutanamide	6505-28-8	O=C(Nc1ccccc1)C(N=Nc2ccc(cc2(OC))c4ccc(N=NC(C(=O)Nc3ccccc3)C(=O)C)c(OC)c4)C(=O)C
(3-aminopropyl)[(9Z)-octadec-9-en-1-yl]amine	34140-91-5	NCCCNCCCCCCCCC=CCCCCCCCC
2-decyloxirane	2855-19-8	O1CC1CCCCCCCCCC
Maleic hydrazide	123-33-1	O=C1C=CC(=O)NN1
1,5-Diisocyanatopentane	4538-42-5	O=C=NCCCCCN=C=O
1-Chloro-3-iodo-5-(trifluoromethyl)benzene	1189352-83-7	FC(F)(F)c1cc(cc(c1)I)Cl
Ciprofloxacin	85721-33-1	OC(=O)C1=CN(C2CC2)C2=CC(N3CCNCC3)=C(F)C=C2C1=O
Ofloxacin	82419-36-1	CC1COC2=C3N1C=C(C(O)=O)C(=O)C3=CC(F)=C2N1CCN(C)CC1
CP-67804	103978-08-1	CCN1C=C(C(O)=O)C(=O)C2=CC(F)=C(C3=CC=C(O)C=C3)C(F)=C12
Aristolochic acid	313-67-7	O=C(O)c1cc2OCOc2c2c3cccc(OC)c3cc(c12)[N+](=O)[O-]
(1R,2S,5R)-5-methyl-2-(propan-2-yl)cyclohexyl acetate(1), Menthyl acetate	2623-23-6	O=C(OC1CC(C)CCC1C(C)C)C
Eugenol	97-53-0	Oc1ccc(cc1OC)CC=C
2-tert-Butyl-1,4-benzenediol	1948-33-0	Oc1ccc(O)c(c1)C(C)(C)C
Toxaphene	8001-35-2	C=C1C(CCl)(CCl)C2(C(C(C1(C2(Cl)Cl)Cl)Cl)Cl)Cl
Albendazole oxide	54029-12-8	O=C(OC)Nc1nc2cc(ccc2([nH]1))S(=O)CCC
Triethylene glycol dimethacrylate	109-16-0	O=C(OCCOCCOCCOC(=O)C(=C)C)C(=C)C
Flubendazole	31430-15-6	O=C(OC)Nc1nc2ccc(cc2([nH]1))C(=O)c3ccc(F)cc3
Methyl methacrylate	80-62-6	O=C(OC)C(=C)C
2-Hydroxyethyl methacrylate	868-77-9	O=C(OCCO)C(=C)C
Glycidyl methacrylate	106-91-2	O=C(OCC1OC1)C(=C)C

## Sheet: TableS2_mouse MN in vivo data
Chemical Name	CASN	SMILES
2,6-dimethyl-4-tridecylmorpholine (tridemorph)	24602-86-6	CCCCCCCCCCCCCN1CC(OC(C1)C)C
Bis\[2-(dimethylamino)ethyl]ether	3033-62-3	CN(C)CCOCCN(C)C
2-Dodecylcyclobutanone	35493-46-0	CCCCCCCCCCCCC1CCC1=O
2-Tetradecylcyclobutanone	35493-47-1	CCCCCCCCCCCCCCC1CCC1=O
Rifampicin	13292-46-1	CC1C=CC=C(C(=O)NC2=C(C(=C3C(=C2O)C(=C(C4=C3C(=O)C(O4)(OC=CC(C(C(C(C(C(C1O)C)O)C)OC(=O)C)C)OC)C)C)O)O)C=NN5CCN(CC5)C)C
Ezetimibe	163222-33-1	C1=CC(=CC=C1C2C(C(=O)N2C3=CC=C(C=C3)F)CCC(C4=CC=C(C=C4)F)O)O
Tiopronin (Thiola)	1953-02-2	CC(C(=O)NCC(=O)O)S
Methylphenidate	113-45-1	COC(=O)C(C1CCCCN1)C2=CC=CC=C2
Allyl chloride	107-05-1	C=CCCl
Microcystin-LR	101043-37-2	CC1C(NC(=O)C(NC(=O)C(C(NC(=O)C(NC(=O)C(NC(=O)C(=C)N(C(=O)CCC(NC1=O)C(=O)O)C)C)CC(C)C)C(=O)O)C)CCCN=C(N)N)C=CC(=CC(C)C(CC2=CC=CC=C2)OC)C
Diiodohydroxyquinoline (Iodoquinol)	83-73-8	C1=CC2=C(C(=C(C=C2I)I)O)N=C1
3,3'-dichlorobenzidine	91-94-1	C1=CC(=C(C=C1C2=CC(=C(C=C2)N)Cl)Cl)N
Chloroquine	54-05-7	CCN(CC)CCCC(C)NC1=C2C=CC(=CC2=NC=C1)Cl
Dimethylnitrosamine (N-Nitrosodimethylamine)	62-75-9	CN(C)N=O
2-Hydroxy-1,4-naphthoquinone	83-72-7	C1=CC=C2C(=C1)C(=CC(=O)C2=O)O
Terbuthylazine	5915-41-3	CCNC1=NC(=NC(=N1)Cl)NC(C)(C)C
Triaziquone (Trenimon)	68-76-8	C1CN1C2=CC(=O)C(=C(C2=O)N3CC3)N4CC4
Erioflorin methacrylate	50816-66-5	CC1=CC2C(C(CC3(C(O3)CC1OC(=O)C(=C)C)C)OC(=O)C(=C)C)C(=C)C(=O)O2
emodin	518-82-1	CC1=CC2=C(C(=C1)O)C(=O)C3=C(C2=O)C=C(C=C3O)O
Atorvastatin	134523-00-5	CC(C)C1=C(C(=C(N1CCC(CC(CC(=O)O)O)O)C2=CC=C(C=C2)F)C3=CC=CC=C3)C(=O)NC4=CC=CC=C4
Methyl isocyanate	624-83-9	CN=C=O
Guttiferone A	147687-34-1	CC(=CCCC1(C(CC2(C(=O)C(=C(C3=CC(=C(C=C3)O)O)O)C(=O)C1(C2=O)CC=C(C)C)CC=C(C)C)CC=C(C)C)C)C
1,1-Dimethylhydrazine	57-14-7	CN(C)N
4-Aminobiphenyl	92-67-1	C1=CC=C(C=C1)C2=CC=C(C=C2)N
Triethylenemelamine	51-18-3	C1CN1C2=NC(=NC(=N2)N3CC3)N4CC4
Lead acetate	301-04-2	CC(=O)[O-].CC(=O)[O-].[Pb+2]
Norethindrone acetate	51-98-9	CC(=O)OC1(CCC2C1(CCC3C2CCC4=CC(=O)CCC34)C)C#C
N,N-Dimethyl-2-phenylacetamide	18925-69-4	CN(C)C(=O)CC1=CC=CC=C1
7,12-dimethylbenzanthracene	57-97-6	CC1=C2C=CC3=CC=CC=C3C2=C(C4=CC=CC=C14)C
piperine	94-62-2	C1CCN(CC1)C(=O)C=CC=CC2=CC3=C(C=C2)OCO3
Maleic acid	624-48-6	COC(=O)C=CC(=O)OC
Wogonin	632-85-9	COC1=C(C=C(C2=C1OC(=CC2=O)C3=CC=CC=C3)O)O
Artesunate	88495-63-0	CC1CCC2C(C(OC3C24C1CCC(O3)(OO4)C)OC(=O)CCC(=O)O)C
harman	21655-84-5	CC1=NC=CC2=C1NC3=CC=CC=C23.Cl
harmine	343-27-1	CC1=NC=CC2=C1NC3=C2C=CC(=C3)OC.Cl
2,4-Diisocyanato-1-methylbenzene	584-84-9	CC1=C(C=C(C=C1)N=C=O)N=C=O
Miltefosine	58066-85-6	CCCCCCCCCCCCCCCCOP(=O)([O-])OCC[N+](C)(C)C
6'-Sialyllactose	35890-39-2	CC(=O)NC1C(CC(OC1C(C(CO)O)O)(C(=O)O)OCC2C(C(C(C(O2)OC(C(CO)O)C(C(C=O)O)O)O)O)O)O
tert-Butyl peroxybenzoate	614-45-9	CC(C)(C)OOC(=O)C1=CC=CC=C1
Urethane	51-79-6	CCOC(=O)N
1,2-dibromopropane	78-75-1	CC(CBr)Br
1,1,3-Tribromopropane	23511-78-6	C(CBr)C(Br)Br
Fluorouracil	51-21-8	C1=C(C(=O)NC(=O)N1)F
Mercaptopurine	50-44-2	C1=NC2=C(N1)C(=S)N=CN2
Busulfan	55-98-1	CS(=O)(=O)OCCCCOS(=O)(=O)C
hydroquinone	123-31-9	C1=CC(=CC=C1O)O
L-Se-methylselenocysteine	26046-90-2	C[Se]CC(C(=O)O)N
PERILLALDEHYDE	2111-75-3	CC(=C)C1CCC(=CC1)C=O
Deltamethrin	52918-63-5	CC1(C(C1C(=O)OC(C#N)C2=CC(=CC=C2)OC3=CC=CC=C3)C=C(Br)Br)C
Flexirubin	54363-90-5	CCCCCCCCCCCCC1=C(C=C(C=C1OC(=O)C=CC=CC=CC=CC=CC=CC=CC=CC2=CC(=C(C=C2)O)C)C)O
N-Acetylserine	16354-58-8	CC(=O)NC(CO)C(=O)O
Rabeprazole sodium	117976-90-6	CC1=C(C=CN=C1CS(=O)C2=NC3=CC=CC=C3[N-]2)OCCCOC.[Na+]
isoPropyl methanesulphonate	0926-06-07	CC(C)OS(=O)(=O)C
Quinoline Yellow	8003-22-3	C1=CC=C2C(=C1)C=CC(=N2)C3C(=O)C4=CC=CC=C4C3=O
O-Anisidine	90-04-0	COC1=CC=CC=C1N
2-Methoxy-5-methylaniline	120-71-8	CC1=CC(=C(C=C1)OC)N
Benzene	71-43-2	C1=CC=CC=C1
4-Methylesculetin	529-84-0	CC1=CC(=O)OC2=CC(=C(C=C12)O)O
Epirubicin	56420-45-2	CC1C(C(CC(O1)OC2CC(CC3=C2C(=C4C(=C3O)C(=O)C5=C(C4=O)C(=CC=C5)OC)O)(C(=O)CO)O)N)O
Vindesine	53643-48-4	CCC1(CC2CC(C3=C(CCN(C2)C1)C4=CC=CC=C4N3)(C5=C(C=C6C(=C5)C78CCN9C7C(C=CC9)(C(C(C8N6C)(C(=O)N)O)O)CC)OC)C(=O)OC)O
Ethyl nitrite	109-95-5	CCON=O
Ethyl 3-phenylglycidate	121-39-1	CCOC(=O)C1C(O1)C2=CC=CC=C2
6-Methylquinoline	91-62-3	CC1=CC2=C(C=C1)N=CC=C2
Musk ambrette	83-66-9	CC1=C(C=C(C(=C1[N+](=O)[O-])OC)C(C)(C)C)[N+](=O)[O-]
2-Acetylnaphthalene	93-08-3	CC(=O)C1=CC2=CC=CC=C2C=C1
4-Pentenoic acid	591-80-0	C=CCCC(=O)O
Allyl cinnamate	56289-56-6	C=CCOC(=O)C=CC1=CC=CC=C1
Allyl cyclohexaneacetate	4728-82-9	C=CCOC(=O)CC1CCCCC1
Allyl cyclohexanepropionate	2705-87-5	C=CCOC(=O)CCC1CCCCC1
Allyl 2-furoate	4208-49-5	C=CCOC(=O)C1=CC=CO1
Allyl hexanoate	123-68-2	CCCCCC(=O)OCC=C
Allyl alpha-ionone	79-78-7	CC1=CCCC(C1C=CC(=O)CCC=C)(C)C
Allyl phenoxyacetate	7493-74-5	C=CCOC(=O)COC1=CC=CC=C1
alpha-Amylcinnamyl alcohol	101-85-9	CCCCCC(=CC1=CC=CC=C1)CO
2-Benzylideneheptanal	122-40-7	CCCCCC(=CC1=CC=CC=C1)C=O
Benzyl isoeugenol	92666-21-2	CC=CC1=CC(=C(C=C1)OCC2=CC=CC=C2)OC
Butyl butyryllactate	7492-70-8	CCCCOC(=O)C(C)OC(=O)CCC
Cinnamyl anthranilate	87-29-6	C1=CC=C(C=C1)C=CCOC(=O)C2=CC=CC=C2N
Dibenzyl ether	103-50-4	C1=CC=C(C=C1)COCC2=CC=CC=C2
Dibutyl sebacate	109-43-3	CCCCOC(=O)CCCCCCCCC(=O)OCCCC
2,6-Dimethyl-5-heptenal	106-72-9	CC(CCC=C(C)C)C=O
4-Ethoxybenzaldehyde	10031-82-0	CCOC1=CC=C(C=C1)C=O
Ethyl vanillin	121-32-4	CCOC1=C(C=CC(=C1)C=O)O
7-Ethoxy-4-methylcoumarin	87-05-8	CCOC1=CC2=C(C=C1)C(=CC(=O)O2)C
2-Ethoxynaphthalene	93-18-5	CCOC1=CC2=CC=CC=C2C=C1
Ethyl maltol	1940-11-08	CCC1=C(C(=O)C=CO1)O
Ethyl methylphenylglycidate	77-83-8	CCOC(=O)C1C(O1)(C)C2=CC=CC=C2
alpha-Hexylcinnamaldehyde	165184-98-5	CCCCCCC(=CC1=CC=CC=C1)C=O
2-Hexylidenecyclopentanone	17373-89-6	CCCCCC=C1CCCC1=O
Hydroxycitronellal	107-75-5	CC(CCCC(C)(C)O)CC=O
Hydroxycitronellal dimethyl acetal	141-92-4	CC(CCCC(C)(C)O)CC(OC)OC
Hydroxycitronellol	107-74-4	CC(CCCC(C)(C)O)CCO
Erythorbic acid	89-65-6	C(C(C1C(=C(C(=O)O1)O)O)O)O
TRICHLOROETHYLENE	79-01-6	C(=C(Cl)Cl)Cl
Bavistin	10605-21-7	COC(=O)NC1=NC2=CC=CC=C2N1
Isobornyl propionate	20279-25-8	CCC(=O)OC1CC2CCC1(C2(C)C)C
Isoeugenyl phenylacetate	120-24-1	CC=CC1=CC(=C(C=C1)OC(=O)CC2=CC=CC=C2)OC
4-(4-Methoxyphenyl)-2-butanone	104-20-1	CC(=O)CCC1=CC=C(C=C1)OC
1-(4-Methoxyphenyl)pent-1-en-3-one	104-27-8	CCC(=O)C=CC1=CC=C(C=C1)OC
alpha-Methylcinnamaldehyde	101-39-3	CC(=CC1=CC=CC=C1)C=O
6-Methylcoumarin	92-48-8	CC1=CC2=C(C=C1)OC(=O)C=C2
Methyl 2-octynoate	111-12-6	CCCCCC#CC(=O)OC
Methyl-alpha-ionone	127-42-4	CCC(=O)C=CC1C(=CCCC1(C)C)C
Methyl 2-nonynoate	111-80-8	CCCCCCC#CC(=O)OC
2-Isobutoxynaphthalene	2173-57-1	CC(C)COC1=CC2=CC=CC=C2C=C1
2-Phenoxyethyl isobutyrate	103-60-6	CC(C)C(=O)OCCOC1=CC=CC=C1
3-Methyl-1-phenyl-3-pentanol	10415-87-9	CCC(C)(CCC1=CC=CC=C1)O
1-Phenyl-1-propanol	93-54-9	CCC(C1=CC=CC=C1)O
2-Phenylpropanal	93-53-8	CC(C=O)C1=CC=CC=C1
2-Phenylpropionaldehyde dimethyl acetal	90-87-9	CC(C1=CC=CC=C1)C(OC)OC
Piperonyl acetate	326-61-4	CC(=O)OCC1=CC2=C(C=C1)OCO2
Piperonyl acetone	55418-52-5	CC(=O)CCC1=CC2=C(C=C1)OCO2
5-Propenylguaethol	94-86-0	CCOC1=C(C=C(C=C1)C=CC)O
1-Methoxy-4-propylbenzene	104-45-0	CCCC1=CC=C(C=C1)OC
1,3-Dimethoxybenzene	151-10-0	COC1=CC(=CC=C1)OC
Tetrahydrofurfuryl propionate	637-65-0	CCC(=O)OCC1CCCO1
kojic acid	501-30-4	C1=C(OC=C(C1=O)O)CO
Riddelline	23246-96-0	CC=C1CC(=C)C(C(=O)OCC2=CCN3C2C(CC3)OC1=O)(CO)O
DECACHLOROBIPHENYL	2051-24-3	C1(=C(C(=C(C(=C1Cl)Cl)Cl)Cl)Cl)C2=C(C(=C(C(=C2Cl)Cl)Cl)Cl)Cl
Fenoxanil	115852-48-7	CC(C)C(C)(C#N)NC(=O)C(C)OC1=C(C=C(C=C1)Cl)Cl
Dichlorvos	62-73-7	COP(=O)(OC)OC=C(Cl)Cl
Nuarimol	63284-71-9	C1=CC=C(C(=C1)C(C2=CC=C(C=C2)F)(C3=CN=CN=C3)O)Cl
N-(heptan-4-yl)benzo[d][1,3]dioxole-5-carboxamide	745047-51-2	CCCC(CCC)NC(=O)C1=CC2=C(C=C1)OCO2
(R)-N-(1-methoxy-4-methylpentan-2-yl)-3,4-dimethylbenzamide		CC1=C(C=C(C=C1)C(=O)NC(CC(C)C)COC)C
BENZIDINE	92-87-5	C1=CC(=CC=C1C2=CC=C(C=C2)N)N
3,3'- dichlorbenzidine		C1=CC(=CC=C1C2=CCl=C(C=C2)N)N
chlorpyrifos	2921-88-2	CCOP(=S)(OCC)OC1=NC(=C(C=C1Cl)Cl)Cl
Quinacrine	83-89-6	CCN(CC)CCCC(C)NC1=C2C=C(C=CC2=NC3=C1C=CC(=C3)Cl)OC
Auramine O	2465-27-2	CN(C)C1=CC=C(C=C1)C(=N)C2=CC=C(C=C2)N(C)C.Cl
Diethylene glycol monohexyl ether	112-59-4	CCCCCCOCCOCCO
BETA-PHELLANDRENE	0555-10-2	CC(C)C1CCC(=C)C=C1
Lomefloxacin	98079-51-7	CCN1C=C(C(=O)C2=CC(=C(C(=C21)F)N3CCNC(C3)C)F)C(=O)O
dimethyl terephthalate	120-61-6	COC(=O)C1=CC=C(C=C1)C(=O)OC
Ethylbenzene	100-41-4	CCC1=CC=CC=C1
Tetrachloroethylene	127-18-4	C(=C(Cl)Cl)(Cl)Cl
DIAVERIDINE	5355-16-8	COC1=C(C=C(C=C1)CC2=CN=C(N=C2N)N)OC
Propisochlor	86763-47-5	CCC1=CC=CC(=C1N(COC(C)C)C(=O)CCl)C
TRIMETHYLOLPROPANE TRIACRYLATE	15625-89-5	CCC(COC(=O)C=C)(COC(=O)C=C)COC(=O)C=C
fluoxymesterone	76-43-7	CC12CCC(=O)C=C1CCC3C2(C(CC4(C3CCC4(C)O)C)O)F
potassium 2-(1-hydroxypentyl)-benzoate	380905-48-6	CCCCC(C1=CC=CC=C1C(=O)[O-])O.[K+]
dimethylarsinic acid	75-60-5	C[As](=O)(C)O
lambda-Cyhalothrin		CC1(C(C1C(=O)OC(C#N)C2=CC(=CC=C2)OC3=CC=CC=C3)C=C(C(F)(F)F)Cl)C
Basic blue 26	2580-56-5	CN(C)C1=CC=C(C=C1)C(=C2C=CC(=[NH+]C3=CC=CC=C3)C4=CC=CC=C24)C5=CC=C(C=C5)N(C)C.[Cl-]
Nicotinamide riboside	1341-23-7	C1=CC(=C[N+](=C1)C2C(C(C(O2)CO)O)O)C(=O)N
Memantine		CC12CC3CC(C1)(CC(C3)(C2)N)C
BOF-A2	110690-43-2	CCOCN1C=C(C(=O)N(C1=O)C(=O)C2=CC(=CC=C2)C(=O)OC3=C(C=CC(=N3)OC(=O)C4=CC=CC=C4)C#N)F
Tris(2,3-dibromopropyl) phosphate	126-72-7	C(C(CBr)Br)OP(=O)(OCC(CBr)Br)OCC(CBr)Br
Aesculetin	0305-01-01	C1=CC(=O)OC2=CC(=C(C=C21)O)O
Polyvinyl alcohol	9002-89-5	C=CO
Pipethiadene	15053-99-3	CN1CCC(=C2C3=C(SCC4=CC=CC=C42)SC=C3)CC1
Pizotifen	15574-96-6	CN1CCC(=C2C3=C(CCC4=CC=CC=C42)SC=C3)CC1
Praziquantel	55268-74-1	C1CCC(CC1)C(=O)N2CC3C4=CC=CC=C4CCN3C(=O)C2
MELAMINE	108-78-1	C1(=NC(=NC(=N1)N)N)N
HO-221	105128-93-6	C1=CC=C(C(=C1)C(=O)NC(=O)NC2=CC(=C(C=C2)OC3=NC=C(C=N3)Br)Cl)[N+](=O)[O-]
Cyproterone acetate	427-51-0	CC(=O)C1(CCC2C1(CCC3C2C=C(C4=CC(=O)C5CC5C34C)Cl)C)OC(=O)C
Drospirenone	67392-87-4	CC12CCC(=O)C=C1C3CC3C4C2CCC5(C4C6CC6C57CCC(=O)O7)C
Atamestane	96301-34-7	CC1=CC(=O)C=C2C1(C3CCC4(C(C3CC2)CCC4=O)C)C
onapristone	96346-61-1	CC12CC(C3=C4CCC(=O)C=C4CCC3C1CCC2(CCCO)O)C5=CC=C(C=C5)N(C)C
Rosterolone	79243-67-7	CCCC1(CCC2C1(CCC3C2CCC4C3(C(CC(=O)C4)C)C)C)O
gestodene	60282-87-3	CCC12CCC3C(C1C=CC2(C#C)O)CCC4=CC(=O)CCC34
Lithium citrate	919-16-4	[Li+].[Li+].[Li+].C(C(=O)[O-])C(CC(=O)[O-])(C(=O)[O-])O
Estradiol	17916-67-5	CC12CCC3C(C1CCC2O)CCC4=C3C=CC(=C4)O
Nabumetone	42924-53-8	CC(=O)CCC1=CC2=C(C=C1)C=C(C=C2)OC
4-(Methylnitrosamino)-1-(3-pyridyl)-1-butanone	64091-91-4	CN(CCCC(=O)C1=CN=CC=C1)N=O
1,1-Dichloroethane	75-34-3	CC(Cl)Cl
phenacetin	62-44-2	CCOC1=CC=C(C=C1)NC(=O)C
(-)-Cubebin	18423-69-3	C1C(C(C(O1)O)CC2=CC3=C(C=C2)OCO3)CC4=CC5=C(C=C4)OCO5
Pefloxacin	70458-92-3	CCN1C=C(C(=O)C2=CC(=C(C=C21)N3CCN(CC3)C)F)C(=O)O
beta-carotene	7235-40-7	CC1=C(C(CCC1)(C)C)C=CC(=CC=CC(=CC=CC=C(C)C=CC=C(C)C=CC2=C(CCCC2(C)C)C)C)C
methamidophos	10265-92-6	COP(=O)(N)SC
Trichlorfon	52-68-6	COP(=O)(C(C(Cl)(Cl)Cl)O)OC
Thiram	137-26-8	CN(C)C(=S)SSC(=S)N(C)C
Misonidazole	13551-87-6	COCC(CN1C=CN=C1[N+](=O)[O-])O
Indigo	482-89-3	C1=CC=C2C(=C1)C(=C(N2)C3=NC4=CC=CC=C4C3=O)O
N''-Methyl-N-nitro-N'-nitrosoguanidine	66542-13-0	CN=C(NN=O)N[N+](=O)[O-]
1,1,1-Trichloroethane	71-55-6	CC(Cl)(Cl)Cl
SB-366791	472981-92-3	COC1=CC=CC(=C1)NC(=O)/C=C/C2=CC=C(C=C2)Cl
albendazole	54965-21-8	CCCSC1=CC2=C(C=C1)N=C(N2)NC(=O)OC
amsacrine	51264-14-3	COC1=C(C=CC(=C1)NS(=O)(=O)C)NC2=C3C=CC=CC3=NC4=CC=CC=C42
ropinirole	91374-21-9	CCCN(CCC)CCC1=C2CC(=O)NC2=CC=C1
Ethylene oxide	75-21-8	C1CO1
Sporidesmin	1378-20-7	CC12C(=O)N3C4C(C(C3(C(=O)N1C)SS2)O)(C5=CC(=C(C(=C5N4C)OC)OC)Cl)O
Anethole	104-46-1	CC=CC1=CC=C(C=C1)OC
N,N-dimethylethanolamine	108-01-0	CN(C)CCO
N-Methyldiethanolamine	105-59-9	CN(CCO)CCO
tert-Butyldiethanolamine	2160-93-2	CC(C)(C)N(CCO)CCO
Cannabinol	521-35-7	CCCCCC1=CC(=C2C(=C1)OC(C3=C2C=C(C=C3)C)(C)C)O
Cannabidiol	13956-29-1	CCCCCC1=CC(=C(C(=C1)O)C2C=C(CCC2C(=C)C)C)O
beta-Propiolactone	57-57-8	C1COC1=O
Allura Red AC	25956-17-6	CC1=CC(=C(C=C1S(=O)(=O)[O-])OC)N=NC2=C(C=CC3=C2C=CC(=C3)S(=O)(=O)[O-])O.[Na+].[Na+]
3'-Azido-3'-deoxythymidine	30516-87-1	CC1=CN(C(=O)NC1=O)C2CC(C(O2)CO)N=[N+]=[N-]
CYTARABINE HYDROCHLORIDE	69-74-9	C1=CN(C(=O)N=C1N)C2C(C(C(O2)CO)O)O.Cl
2',3'-Dideoxyadenosine	4097-22-7	C1CC(OC1CO)N2C=NC3=C(N=CN=C32)N
2',3'-DIDEOXYCYTIDINE	7481-89-2	C1CC(OC1CO)N2C=CC(=NC2=O)N
2',3'-Dideoxyinosine	69655-05-6	C1CC(OC1CO)N2C=NC3=C2N=CNC3=O
2',3'-Dideoxythymidine	2016-05-05	CC1=CN(C(=O)NC1=O)C2CCC(O2)CO
PENTAMIDINE ISETHIONATE	140-64-7	C1=CC(=CC=C1C(=N)N)OCCCCCOC2=CC=C(C=C2)C(=N)N.C(CS(=O)(=O)O)O.C(CS(=O)(=O)O)O
ribavirin	36791-04-5	C1=NC(=NN1C2C(C(C(O2)CO)O)O)C(=O)N
6-Thioguanine	154-42-7	C1=NC2=C(N1)C(=S)N=C(N2)N
Diazoaminobenzene	136-35-6	C1=CC=C(C=C1)NN=NC2=CC=CC=C2
4-Phenyl-1,3-dithiole-2-thione	2314-61-6	C1=CC=C(C=C1)C2=CSC(=S)S2
N-Nitroso-N-methylurea	684-93-5	CN(C(=O)N)N=O
Bryostatin 1		CCCC=CC=CC(=O)OC1C(=CC(=O)OC)CC2CC(OC(=O)CC(CC3CC(C(C(O3)(CC4CC(=CC(=O)OC)CC(O4)C=CC(C1(O2)O)(C)C)O)(C)C)OC(=O)C)O)C(C)O
Methyl formate	107-31-3	COC=O
Isopentane	78-78-4	CCC(C)C
Quinocetone	81810-66-4	CC1=C([N+](=O)C2=CC=CC=C2N1[O-])C(=O)C=CC3=CC=CC=C3
Cyadox	65884-46-0	C1=CC=C2C(=C1)[N+](=CC(=[N+]2[O-])C=NNC(=O)CC#N)[O-]
Olaquindox	23696-28-8	CC1=C([N+](=O)C2=CC=CC=C2N1[O-])C(=O)NCCO
o-Toluidine hydrochloride	636-21-5	CC1=CC=CC=C1N.Cl
2-(Chloromethyl)pyridine hydrochloride	6959-47-3	C1=CC=NC(=C1)CCl.Cl
3-(Chloromethyl)pyridine	3099-31-8	C1=CC(=CN=C1)CCl
1-Bromo-3-chloropropane	109-70-6	C(CCl)CBr
fenpropathrin	39515-41-8	CC1(C(C1(C)C)C(=O)OC(C#N)C2=CC(=CC=C2)OC3=CC=CC=C3)C
9H-carbazole	86-74-8	C1=CC=C2C(=C1)C3=CC=CC=C3N2
1,3-dichloro-2-propanol	96-23-1	C(C(CCl)O)Cl
4,4'-Dichlorodiphenyl sulfone	80-07-9	C1=CC(=CC=C1S(=O)(=O)C2=CC=C(C=C2)Cl)Cl
fenvalerate	51630-58-1	CC(C)C(C1=CC=C(C=C1)Cl)C(=O)OC(C#N)C2=CC(=CC=C2)OC3=CC=CC=C3
N-(N-Acetyl-L-prolyl)-N-nitrosoglycine	94740-40-6	CC(=O)N1CCCC1C(=O)N(CC(=O)O)N=O
Sodium formononetin-3(acute)-sulfonate	949021-68-5	OC1=CC=C(C2=C1)C(C(C3=CC(S(=O)(O[Na])=O)=C(OC)C=C3)=CO2)=O
Lycopene	502-65-8	CC(=CCCC(=CC=CC(=CC=CC(=CC=CC=C(C)C=CC=C(C)C=CC=C(C)CCC=C(C)C)C)C)C)C
6-Isobutyryl-5,7-dimethoxy-2,2-dimethylbenzopyran		CC(C)C(=O)C1=C(C=C2C(=C1OC)C=CC(O2)(C)C)OC
Compound 20-438	67110-84-3	CCN1CCC2C(C1)C3=C(C2C4=CC=C(C=C4)C)C=C(C=C3)C.Cl
5-nitrofurantoin	67-20-9	C1C(=O)NC(=O)N1N=CC2=CC=C(O2)[N+](=O)[O-]
Aditoprim	56066-63-8	CN(C)C1=C(C=C(C=C1OC)CC2=CN=C(N=C2N)N)OC
Rutin	153-18-4	CC1C(C(C(C(O1)OCC2C(C(C(C(O2)OC3=C(OC4=CC(=CC(=C4C3=O)O)O)C5=CC(=C(C=C5)O)O)O)O)O)O)O)O
Deoxynivalenol		CC1=CC2C(C(C1=O)O)(C3(CC(C(C34CO4)O2)O)C)CO
Norethindrone	68-22-4	CC12CCC3C(C1CCC2(C#C)O)CCC4=CC(=O)CCC34
DAZOMET	533-74-4	CN1CN(C(=S)SC1)C
thalidomide	50-35-1	C1CC(=O)NC(=O)C1N2C(=O)C3=CC=CC=C3C2=O
Epristeride	119169-78-7	CC12CCC3C(C1CCC2C(=O)NC(C)(C)C)CC=C4C3(CCC(=C4)C(=O)O)C
Thiodiglycol	111-48-8	C(CSCCO)O
teniposide	29767-20-2	COC1=CC(=CC(=C1O)OC)C2C3C(COC3=O)C(C4=CC5=C(C=C24)OCO5)OC6C(C(C7C(O6)COC(O7)C8=CC=CS8)O)O
Nogalamycin	1404-15-5	CC1C(C(C(C(O1)OC2CC(C(C3=CC4=C(C(=C23)O)C(=O)C5=C(C=C6C(=C5C4=O)OC7C(C(C(C6(O7)C)O)N(C)C)O)O)C(=O)OC)(C)O)OC)(C)OC)OC
Thiophanate-methyl	23564-05-8	COC(=O)NC(=S)NC1=CC=CC=C1NC(=S)NC(=O)OC
4-Methylbenzophenone	134-84-9	CC1=CC=C(C=C1)C(=O)C2=CC=CC=C2
Gastrophenzine	89845-17-0	CCOC(=O)NC1=CC=CC2=C1CN(CC2C3=CC=C(C=C3)Cl)C.Cl
Domperidone	57808-66-9	C1CN(CCC1N2C3=C(C=C(C=C3)Cl)NC2=O)CCCN4C5=CC=CC=C5NC4=O
2-METHYLIMIDAZOLE	693-98-1	CC1=NC=CN1
4-Methylimidazole	822-36-6	CC1=CN=CN1
Becampanel	188696-80-2	C1=C(C=C2C(=C1CNCP(=O)(O)O)NC(=O)C(=O)N2)[N+](=O)[O-]
1,2-Ethanediamine, dinitrate	20829-66-7	C(CN)N.[N+](=O)(O)[O-].[N+](=O)(O)[O-]
Diminazene	536-71-0	C1=CC(=CC=C1C(=N)N)NN=NC2=CC=C(C=C2)C(=N)N
Cyclohexanone oxime	100-64-1	C1CCC(=NO)CC1
citral	5392-40-5	CC(=CCCC(=CC=O)C)C
(Aminomethyl)phosphonic acid	1066-51-9	C(N)P(=O)(O)O
1,3-BUTADIENE	106-99-0	C=CC=C
Isoquercitrin	482-35-9	C1=CC(=C(C=C1C2=C(C(=O)C3=C(C=C(C=C3O2)O)O)OC4C(C(C(C(O4)CO)O)O)O)O)O
Quinalphos		CCOP(=S)(OCC)OC1=NC2=CC=CC=C2N=C1
Decabromodiphenyl oxide	1163-19-5	C1(=C(C(=C(C(=C1Br)Br)Br)Br)Br)OC2=C(C(=C(C(=C2Br)Br)Br)Br)Br
Pyrroloquinoline quinone	72909-34-3	C1=C(C2=C(C(=O)C(=O)C3=C2NC(=C3)C(=O)O)N=C1C(=O)O)C(=O)O
Rebaudioside A	58543-16-1	CC12CCCC(C1CCC34C2CCC(C3)(C(=C)C4)OC5C(C(C(C(O5)CO)O)OC6C(C(C(C(O6)CO)O)O)O)OC7C(C(C(C(O7)CO)O)O)O)(C)C(=O)OC8C(C(C(C(O8)CO)O)O)O
Sevoflurane	28523-86-6	C(OC(C(F)(F)F)C(F)(F)F)F
Tartrazine	1934-21-0	C1=CC(=CC=C1N=NC2C(=NN(C2=O)C3=CC=C(C=C3)S(=O)(=O)[O-])C(=O)[O-])S(=O)(=O)[O-].[Na+].[Na+].[Na+]
3-Chloro-4-(dichloromethyl)-5-hydroxy-2(5H)-furanone	77439-76-0	C1(C(=C(C(=O)O1)Cl)C(Cl)Cl)O
DEHP	117-81-7	CCCCC(CC)COC(=O)C1=CC=CC=C1C(=O)OCC(CC)CCCC
PFOA	335-67-1	C(=O)(C(C(C(C(C(C(C(F)(F)F)(F)F)(F)F)(F)F)(F)F)(F)F)(F)F)O
Perfluorobutyric acid	375-22-4	C(=O)(C(C(C(F)(F)F)(F)F)(F)F)O
Butyl acetate	123-86-4	CCCCOC(=O)C
Salidroside	10338-51-9	C1=CC(=CC=C1CCOC2C(C(C(C(O2)CO)O)O)O)O
schizonepetin		CC1CCC2=C(C(=O)OC2(C1)O)C
CY2	260430-02-2	CCN1C2=CC=CC=C2OC1=CC=CC3=[N+](C4=CC=CC=C4O3)CCCCCC(=O)[O-]
Acetanilide	103-84-4	CC(=O)NC1=CC=CC=C1
4-Acetamidothiophenol	1126-81-4	CC(=O)NC1=CC=C(C=C1)S
LSD	50-37-3	CCN(CC)C(=O)C1CN(C2CC3=CNC4=CC=CC(=C34)C2=C1)C
Psilocybine	520-52-5	CN(C)CCC1=CNC2=C1C(=CC=C2)OP(=O)(O)O
Isoprothiolane	50512-35-1	CC(C)OC(=O)C(=C1SCCS1)C(=O)OC(C)C
Pyroquilon	57369-32-1	C1CC(=O)N2CCC3=CC=CC1=C32
diaziquone	57998-68-2	CCOC(=O)NC1=C(C(=O)C(=C(C1=O)N2CC2)NC(=O)OCC)N3CC3
Acrylonitrile	107-13-1	C=CC#N
Naphthenic acids	1338-24-5	CCC1CCC(C1)CCC(=O)O
Ethylene dodecanedioate	54982-83-1	C1CCCCCC(=O)OCCOC(=O)CCCC1
Ethylene brassylate	105-95-3	C1CCCCCC(=O)OCCOC(=O)CCCCC1
Cyclopentadecanolide	0106-02-05	C1CCCCCCCOC(=O)CCCCCC1
Pyrazosulfuron-ethyl	93697-74-6	CCOC(=O)C1=C(N(N=C1)C)S(=O)(=O)NC(=O)NC2=NC(=CC(=N2)OC)OC
N-methyl-amino-2-nitro-4-N',N'-bis-(2-hydroxyethyl)-aminobenzene	2784-94-3	CNC1=C(C=C(C=C1)N(CCO)CCO)[N+](=O)[O-]
METHYL MYRISTATE	0124-10-7	CCCCCCCCCCCCCC(=O)OC
N,N,N',N'-Tetrakis(2-hydroxyethyl)ethylenediamine	0140-07-08	C(CN(CCO)CCO)N(CCO)CCO
METHYL PARATHION	298-00-0	COP(=S)(OC)OC1=CC=C(C=C1)[N+](=O)[O-]
4-Hydroxybutanoic acid	591-81-1	C(CC(=O)O)CO
isobutyraldehyde	78-84-2	CC(C)C=O
CARBADOX	2004-07-05	COC(=O)NN=CC1=[N+](C2=CC=CC=C2[N+](=C1)[O-])[O-]
TRIPHENYLTIN ACETATE	900-95-8	CC(=O)O[Sn](C1=CC=CC=C1)(C2=CC=CC=C2)C3=CC=CC=C3
Triphenyltin hydroxide	76-87-9	C1=CC=C(C=C1)[Sn](C2=CC=CC=C2)C3=CC=CC=C3.O
(+)-Usnic acid	7562-61-0	CC1=C(C(=C2C(=C1O)C3(C(=CC(=C(C3=O)C(=O)C)O)O2)C)C(=O)C)O
PROPARGYL ALCOHOL	107-19-7	C#CCO
2-NITROANILINE	88-74-4	C1=CC=C(C(=C1)N)[N+](=O)[O-]
1,1-Dichloroethene	75-35-4	C=C(Cl)Cl
1,1,1-TRIFLUOROETHANE	420-46-2	CC(F)(F)F
10-Hydroxycamptothecin		CCC1(C2=C(COC1=O)C(=O)N3CC4=C(C3=C2)N=C5C=CC(=CC5=C4)O)O
2,3-Dinitrotoluene	25321-14-6	CC1=C(C(=CC=C1)[N+](=O)[O-])[N+](=O)[O-]
3,4-Dinitrotoluene	610-39-9	CC1=CC(=C(C=C1)[N+](=O)[O-])[N+](=O)[O-]
2,5-Dinitrotoluene	619-15-8	CC1=C(C=CC(=C1)[N+](=O)[O-])[N+](=O)[O-]
3,5-Dinitrotoluene	618-85-9	CC1=CC(=CC(=C1)[N+](=O)[O-])[N+](=O)[O-]
2,6-Dinitrotoluene	606-20-2	CC1=C(C=CC=C1[N+](=O)[O-])[N+](=O)[O-]
Levofloxacin	100986-85-4	CC1COC2=C3N1C=C(C(=O)C3=CC(=C2N4CCN(CC4)C)F)C(=O)O
etoposide	33419-42-0	CC1OCC2C(O1)C(C(C(O2)OC3C4COC(=O)C4C(C5=CC6=C(C=C35)OCO6)C7=CC(=C(C(=C7)OC)O)OC)O)O
Coenzyme Q10	303-98-0	CC1=C(C(=O)C(=C(C1=O)OC)OC)CC=C(C)CCC=C(C)CCC=C(C)CCC=C(C)CCC=C(C)CCC=C(C)CCC=C(C)CCC=C(C)CCC=C(C)CCC=C(C)C
alpha-Methylstyrene	98-83-9	CC(=C)C1=CC=CC=C1
Trimellitic anhydride	552-30-7	C1=CC2=C(C=C1C(=O)O)C(=O)OC2=O
Olaflur	6818-37-7	CCCCCCCCCCCCCCCCCCN(CCCN(CCO)CCO)CCO.F.F
1,3-Bis(hydroxymethyl)- imidazolidin-2- thione	15534-95-9	C1CN(C(=S)N1CO)CO
Chloramine-T	127-65-1	CC1=CC=C(C=C1)S(=O)(=O)[N-]Cl.[Na+]
Chlorobutanol	57-15-8	CC(C)(C(Cl)(Cl)Cl)O
Lisadimate	136-44-7	C1=CC(=CC=C1C(=O)OCC(CO)O)N
1-Naphthol	90-15-3	C1=CC=C2C(=C1)C=CC=C2O
Picric acid	88-89-1	C1=C(C=C(C(=C1[N+](=O)[O-])O)[N+](=O)[O-])[N+](=O)[O-]
Pyrogallol	87-66-1	C1=CC(=C(C(=C1)O)O)O
Resorcinol	108-46-3	C1=CC(=CC(=C1)O)O
Safrole	94-59-7	C=CCC1=CC2=C(C=C1)OCO2
Ifosfamide	3778-73-2	C1CN(P(=O)(OC1)NCCCl)CCCl
Metronidazole	443-48-1	CC1=NC=C(N1CCO)[N+](=O)[O-]
Tinidazole	148159-84-6	CCS(=O)(=O)CCN1C(=NC=C1[N+](=O)[O-])C
3-Amino-2-oxazolidinone	80-65-9	C1COC(=O)N1N
Butylated Hydroxytoluene	128-37-0	CC1=CC(=C(C(=C1)C(C)(C)C)O)C(C)(C)C
Octadecyl 3-(3,5-di-tert-butyl-4-hydroxyphenyl)propionate	2082-79-3	CCCCCCCCCCCCCCCCCCOC(=O)CCC1=CC(=C(C(=C1)C(C)(C)C)O)C(C)(C)C
Tris(2,4-di-tert-butylphenyl) phosphite		CC(C)(C)C1=CC(=C(C=C1)OP(OC2=C(C=C(C=C2)C(C)(C)C)C(C)(C)C)OC3=C(C=C(C=C3)C(C)(C)C)C(C)(C)C)C(C)(C)C
5-(2-Chloroethyl)-2'-deoxyuridine	90301-59-0	C1C(C(OC1N2C=C(C(=O)NC2=O)CCCl)CO)O
Cyclotriol	135768-83-1	CC12CCC3C(C14CCC2(C(C4)O)O)CCC5=C3C=CC(=C5)O
Cyclodiol	116229-13-1	CC12CCC3C(C14CCC2(CC4)O)CCC5=C3C=CC(=C5)O
Profenofos		CCCSP(=O)(OCC)OC1=C(C=C(C=C1)Br)Cl
Tamoxifen citrate	54965-24-1	CCC(=C(C1=CC=CC=C1)C2=CC=C(C=C2)OCCN(C)C)C3=CC=CC=C3.C(C(=O)O)C(CC(=O)O)(C(=O)O)O
Dimethyl phthalate	0131-11-3	COC(=O)C1=CC=CC=C1C(=O)OC
Cefditoren pivoxil	117467-28-4	CC1=C(SC=N1)C=CC2=C(N3C(C(C3=O)NC(=O)C(=NOC)C4=CSC(=N4)N)SC2)C(=O)OCOC(=O)C(C)(C)C
Acephate	30560-19-1	CC(=O)NP(=O)(OC)SC
Sodium dichloroisocyanurate	2893-78-9	C1(=O)[N-]C(=O)N(C(=O)N1Cl)Cl.[Na+]
Amantadine	768-94-5	C1C2CC3CC1CC(C2)(C3)N
Selegiline hydrochloride	14611-52-0	CC(CC1=CC=CC=C1)N(C)CC#C.Cl
Bromocriptine mesylate	22260-51-1	CC(C)CC1C(=O)N2CCCC2C3(N1C(=O)C(O3)(C(C)C)NC(=O)C4CN(C5CC6=C(NC7=CC=CC(=C67)C5=C4)Br)C)O.CS(=O)(=O)O
3,6-Dinitrobenzo(a)pyrene	128714-76-1	C1=CC=C2C3=C4C(=C(C=C3)[N+](=O)[O-])C=CC5=C(C=CC(=C54)C2=C1)[N+](=O)[O-]
Ciprofloxacin	85721-33-1	C1CC1N2C=C(C(=O)C3=CC(=C(C=C32)N4CCNCC4)F)C(=O)O
Prulifloxacin	123447-62-1	CC1N2C3=CC(=C(C=C3C(=O)C(=C2S1)C(=O)O)F)N4CCN(CC4)CC5=C(OC(=O)O5)C
Bromophenol blue	115-39-9	C1=CC=C2C(=C1)C(OS2(=O)=O)(C3=CC(=C(C(=C3)Br)O)Br)C4=CC(=C(C(=C4)Br)O)Br
Tetrabromophenol blue	4430-25-5	C1=C(C=C(C(=C1Br)O)Br)C2(C3=C(C(=C(C(=C3Br)Br)Br)Br)S(=O)(=O)O2)C4=CC(=C(C(=C4)Br)O)Br
Gramine	87-52-5	CN(C)CC1=CNC2=CC=CC=C21
1,3-Dichloropropene	542-75-6	C(C=CCl)Cl
Duloxetine	116539-59-4	CNCCC(C1=CC=CS1)OC2=CC=CC3=CC=CC=C32
N,N-Diethylhydroxylamine	3710-84-7	CCN(CC)O
dehydrocavidine	83218-34-2	CC1=C2C=CC3=C(C2=C[N+]4=C1C5=CC(=C(C=C5C=C4)OC)OC)OCO3
1,1,1,2,3,3,3-Heptafluoropropane	431-89-0	C(C(F)(F)F)(C(F)(F)F)F
L-Theanine	3081-61-6	CCNC(=O)CCC(C(=O)O)N
1,1,1,3,3,3-Hexachloropropane	3607-78-1	C(C(Cl)(Cl)Cl)C(Cl)(Cl)Cl
Fumagillin	23110-15-8	CC(=CCC1C(O1)(C)C2C(C(CCC23CO3)OC(=O)C=CC=CC=CC=CC(=O)O)OC)C
Fluoxetine	54910-89-3	CNCCC(C1=CC=CC=C1)OC2=CC=C(C=C2)C(F)(F)F
Glycidol	556-52-5	C1C(O1)CO
Natamycin	7681-93-8	CC1CC=CC=CC=CC=CC(CC2C(C(CC(O2)(CC(CC3C(O3)C=CC(=O)O1)O)O)O)C(=O)O)OC4C(C(C(C(O4)C)O)N)O
Usnic acid	125-46-2	CC1=C(C(=C2C(=C1O)C3(C(=CC(=O)C(C3=O)C(=O)C)O2)C)C(=O)C)O
Aspartame	22839-47-0	COC(=O)C(CC1=CC=CC=C1)NC(=O)C(CC(=O)O)N
Oxazepam	604-75-1	C1=CC=C(C=C1)C2=NC(C(=O)NC3=C2C=C(C=C3)Cl)O
Adipic dihydrazide	1071-93-8	C(CCC(=O)NN)CC(=O)NN
Nevirapine	129618-40-2	CC1=C2C(=NC=C1)N(C3=C(C=CC=N3)C(=O)N2)C4CC4
Efavirenz	154598-52-4	C1CC1C#CC2(C3=C(C=CC(=C3)Cl)NC(=O)O2)C(F)(F)F
3-[5-(4-Chlorophenyl)-2,3-dimethyl-1,2-oxazolidin-3-yl]pyridine	847749-37-5	CC1(CC(ON1C)C2=CC=C(C=C2)Cl)C3=CN=CC=C3
Mono-epoxybutane	930-22-3	C=CC1CO1
1,3-Diisopropylcarbodiimide	693-13-0	CC(C)N=C=NC(C)C
Razoxane	21416-67-1	CC(CN1CC(=O)NC(=O)C1)N2CC(=O)NC(=O)C2
N-Methylolacrylamide	924-42-5	C=CC(=O)NCO
phenylephrine	59-42-7	CNCC(C1=CC(=CC=C1)O)O
ORCIPRENALINE	0586-06-01	CC(C)NCC(C1=CC(=CC(=C1)O)O)O
Proroxan	33743-96-3	C1CN(CC1C2=CC=CC=C2)CCC(=O)C3=CC4=C(C=C3)OCCO4
Propanolol	525-66-6	CC(C)NCC(COC1=CC=CC2=CC=CC=C21)O
Resveratrol	501-36-0	C1=CC(=CC=C1C=CC2=CC(=CC(=C2)O)O)O
Nicotine	54-11-5	CN1CCCC1C2=CN=CC=C2
Aspartic acid	56-84-8	C(C(C(=O)O)N)C(=O)O
Endoxifen	112093-28-4	CCC(=C(C1=CC=C(C=C1)O)C2=CC=C(C=C2)OCCNC)C3=CC=CC=C3
Vitacoxib	1374128-90-1	CC1=CC=C(C=C1)C2=C(N=CN2C3=NC=C(C=C3)S(=O)(=O)C)Cl
m-Cresol	108-39-4	CC1=CC(=CC=C1)O
Cyanuric chloride	108-77-0	C1(=NC(=NC(=N1)Cl)Cl)Cl
Cartap	15263-53-3	CN(C)C(CSC(=O)N)CSC(=O)N
Ergothioneine	497-30-3	C[N+](C)(C)C(CC1=CNC(=S)N1)C(=O)[O-]
Nervonic acid	506-37-6	CCCCCCCCC=CCCCCCCCCCCCCCC(=O)O
CHLOROPRENE	126-99-8	C=CC(=C)Cl
2-(4-Nitrophenyl)-1-phenylethanone	3769-82-2	C1=CC=C(C=C1)C(=O)CC2=CC=C(C=C2)[N+](=O)[O-]
Picloram	2018-02-01	C1(=C(C(=NC(=C1Cl)Cl)C(=O)O)Cl)N
Aloe-emodin	481-72-1	C1=CC2=C(C(=C1)O)C(=O)C3=C(C2=O)C=C(C=C3O)CO
Ethylene	74-85-1	C=C
EDTA disodium salt	139-33-3	C(CN(CC(=O)O)CC(=O)[O-])N(CC(=O)O)CC(=O)[O-].[Na+].[Na+]
PHENAZINE	92-82-0	C1=CC=C2C(=C1)N=C3C=CC=CC3=N2
2,7-Diaminophenazine	120209-97-4	C1=CC2=C(C=C1N)N=C3C=CC(=CC3=N2)N
pranoprofen	52549-17-4	CC(C1=CC2=C(C=C1)OC3=C(C2)C=CC=N3)C(=O)O
PHOXIM	14816-18-3	CCOP(=S)(OCC)ON=C(C#N)C1=CC=CC=C1
linear alkylbenzene sulphonate	42615-29-2	CCCCCCCCCCC(C)C1=CC=C(C=C1)S(=O)(=O)[O-].[Na+]
FOSFOMYCIN		CC1C(O1)P(=O)(O)O
Furfuryl alcohol	98-00-0	C1=COC(=C1)CO
Isomalt	20942-99-8	C(C1C(C(C(C(O1)OCC(C(C(C(CO)O)O)O)O)O)O)O)O
diethylcarbamazine	90-89-1	CCN(CC)C(=O)N1CCN(CC1)C
4-NITROTOLUENE	99-99-0	CC1=CC=C(C=C1)[N+](=O)[O-]
HFC-236fa	690-39-1	C(C(F)(F)F)C(F)(F)F
HFC-236ea	431-63-0	C(C(F)F)(C(F)(F)F)F
GLYPHOSATE ISOPROPYLAMINE SALT	38641-94-0	CC(C)N.C(C(=O)O)NCP(=O)(O)O
ISOPRENE	78-79-5	CC(=C)C=C
1,2,3-TRIMETHYLBENZENE	526-73-8	CC1=C(C(=CC=C1)C)C
1,2,4-TRIMETHYLBENZENE	95-63-6	CC1=CC(=C(C=C1)C)C
1,3,5-Trimethylbenzene	108-67-8	CC1=CC(=CC(=C1)C)C
sibutramine	106650-56-0	CC(C)CC(C1(CCC1)C2=CC=C(C=C2)Cl)N(C)C
TBTO	56-35-9	CCCC[Sn](CCCC)(CCCC)O[Sn](CCCC)(CCCC)CCCC
NIFURTIMOX	23256-30-6	CC1CS(=O)(=O)CCN1N=CC2=CC=C(O2)[N+](=O)[O-]
BENZNIDAZOLE	22994-85-0	C1=CC=C(C=C1)CNC(=O)CN2C=CN=C2[N+](=O)[O-]
HMPA	680-31-9	CN(C)P(=O)(N(C)C)N(C)C
DNPT	101-25-7	C1N2CN(CN1CN(C2)N=O)N=O
Erdosteine	84611-23-4	C1CSC(=O)C1NC(=O)CSCC(=O)O
carbofuran	1563-66-2	CC1(CC2=C(O1)C(=CC=C2)OC(=O)NC)C
Lutein	127-40-2	CC1=C(C(CC(C1)O)(C)C)C=CC(=CC=CC(=CC=CC=C(C)C=CC=C(C)C=CC2C(=CC(CC2(C)C)O)C)C)C
Bayleton	43121-43-3	CC(C)(C)C(=O)C(N1C=NC=N1)OC2=CC=C(C=C2)Cl
MOLINATE	2212-67-1	CCSC(=O)N1CCCCCC1
morphine	57-27-2	CN1CCC23C4C1CC5=C2C(=C(C=C5)O)OC3C(C=C4)O
buprenorphine	52485-79-7	CC(C)(C)C(C)(C1CC23CCC1(C4C25CCN(C3CC6=C5C(=C(C=C6)O)O4)CC7CC7)OC)O
pentazocine	359-83-1	CC1C2CC3=C(C1(CCN2CC=C(C)C)C)C=C(C=C3)O
noscapine	128-62-1	CN1CCC2=CC3=C(C(=C2C1C4C5=C(C(=C(C=C5)OC)OC)C(=O)O4)OC)OCO3
HCFC-124	2837-89-0	C(C(F)(F)F)(F)Cl
N-Butyldeoxynojirimycin	72599-27-0	CCCCN1CC(C(C(C1CO)O)O)O
3,5-Difluorophenylboronic acid	156545-07-2	B(C1=CC(=CC(=C1)F)F)(O)O
Phenylboronic acid	98-80-6	B(C1=CC=CC=C1)(O)O
3-quinolineboronic acid	191162-39-7	B(C1=CC2=CC=CC=C2N=C1)(O)O
5-Pyrimidinylboronic acid	109299-78-7	B(C1=CN=CN=C1)(O)O
4-Methoxyphenylboronic acid	5720-07-0	B(C1=CC=C(C=C1)OC)(O)O
SC-46267	130796-74-6	C1=CC=C2C(=C1)C=CC=C2OCC(CNC3=C4C(=NC=N3)N(C=N4)C5C(C(C(O5)CO)O)O)O
MONOCROTOPHOS	6923-22-4	CC(=CC(=O)NC)OP(=O)(OC)OC
1-CHLOROHEXANE	0544-10-5	CCCCCCCl
2,3-DICHLOROBUTANE	7581-97-7	CC(C(C)Cl)Cl
1,2-dichloroethane	0107-06-02	C(CCl)Cl
1,2-Dichloroethylene	540-59-0	C(=CCl)Cl
1,3-DICHLOROPROPANE	142-28-9	C(CCl)CCl
HEXACHLOROETHANE	67-72-1	C(C(Cl)(Cl)Cl)(Cl)(Cl)Cl
1,1,2-TRICHLOROETHANE	79-00-5	C(C(Cl)Cl)Cl
f	96-18-4	C(C(CCl)Cl)Cl
1,1,3-TRICHLOROPROPENE	2567-14-8	C(C=C(Cl)Cl)Cl
tcpobop	76150-91-9	C1=CC(=CC=C1OC2=C(C=C(C=N2)Cl)Cl)OC3=C(C=C(C=N3)Cl)Cl
1,3-Bis(isocyanatomethyl)benzene	3634-83-1	C1=CC(=CC(=C1)CN=C=O)CN=C=O
1,3,3-trinitroazetidine	97645-24-4	C1C(CN1[N+](=O)[O-])([N+](=O)[O-])[N+](=O)[O-]
Methyl ethyl ketone peroxide	1338-23-4	CCC(C)(OO)OOC(C)(CC)OO
ABAQ		C1=CC2=C3C=CNC4=C3C(=C(N=C2C=C1)O)C(=O)C(=C4)N
Secalonic acid D	35287-69-5	CC1CC(=O)C2=C(C3=C(C=CC(=C3O)C4=C(C5=C(C=C4)OC6(C(C(CC(=O)C6=C5O)C)O)C(=O)OC)O)OC2(C1O)C(=O)OC)O
acebutolol	37517-30-9	CCCC(=O)NC1=CC(=C(C=C1)OCC(CNC(C)C)O)C(=O)C
sotalol	3930-20-9	CC(C)NCC(C1=CC=C(C=C1)NS(=O)(=O)C)O
metoprolol	51384-51-1	CC(C)NCC(COC1=CC=C(C=C1)CCOC)O
atenolol	29122-68-7	CC(C)NCC(COC1=CC=C(C=C1)CC(=O)N)O
practolol	6673-35-4	CC(C)NCC(COC1=CC=C(C=C1)NC(=O)C)O
pronethalol	54-80-8	CC(C)NCC(C1=CC2=CC=CC=C2C=C1)O
pindolol	13523-86-9	CC(C)NCC(COC1=CC=CC2=C1C=CN2)O
oxprenolol	6452-71-7	CC(C)NCC(COC1=CC=CC=C1OCC=C)O
Carbosulfan	55285-14-8	CCCCN(CCCC)SN(C)C(=O)OC1=CC=CC2=C1OC(C2)(C)C
Sesamol	533-31-3	C1OC2=C(O1)C=C(C=C2)O
TCAB		C1=CC(=C(C=C1N=NC2=CC(=C(C=C2)Cl)Cl)Cl)Cl
TCAOB	21232-47-3	C1=CC(=C(C=C1N=[N+](C2=CC(=C(C=C2)Cl)Cl)[O-])Cl)Cl
Alclofenac epoxide		C1C(O1)COC2=C(C=C(C=C2)CC(=O)O)Cl
Terpentecin	100440-25-3	CC1C(C(=O)C2(C(C1(C)CC(C3(CO3)C(=O)C=O)O)CCC=C2C)C)O
CYCLOHEXANONE	108-94-1	C1CCC(=O)CC1
2,5-dichlorophenol	583-78-8	C1=CC(=C(C=C1Cl)O)Cl
Vincristine	2068-78-2	CCC1(CC2CC(C3=C(CCN(C2)C1)C4=CC=CC=C4N3)(C5=C(C=C6C(=C5)C78CCN9C7C(C=CC9)(C(C(C8N6C=O)(C(=O)OC)O)OC(=O)C)CC)OC)C(=O)OC)O.OS(=O)(=O)O
thiabendazole	148-79-8	C1=CC=C2C(=C1)NC(=N2)C3=CSC=N3
chloral hydrate	302-17-0	C(C(Cl)(Cl)Cl)(O)O
econazole	27220-47-9	C1=CC(=CC=C1COC(CN2C=CN=C2)C3=C(C=C(C=C3)Cl)Cl)Cl
Pilocarpine nitrate	148-72-1	CCC1C(COC1=O)CC2=CN=CN2C.[N+](=O)(O)[O-]
monoacetyl hydrazine	1068-57-1	CC(=O)NN
Diacetylhydrazine	3148-73-0	CC(=O)NNC(=O)C
PHOSPHAMIDON	13171-21-6	CCN(CC)C(=O)C(=C(C)OP(=O)(OC)OC)Cl
1,3,5-Triacryloylhexahydro-1,3,5-triazine	959-52-4	C=CC(=O)N1CN(CN(C1)C(=O)C=C)C(=O)C=C
Mestranol	72-33-3	CC12CCC3C(C1CCC2(C#C)O)CCC4=C3C=CC(=C4)OC
2,3-DMA	87-59-2	CC1=C(C(=CC=C1)N)C
2,4-DMA	95-68-1	CC1=CC(=C(C=C1)N)C
2,5-DMA	95-78-3	CC1=CC(=C(C=C1)C)N
2,6-DMA	87-62-7	CC1=C(C(=CC=C1)C)N
3,4-DMA	95-64-7	CC1=C(C=C(C=C1)N)C
3,5-DMA	108-69-0	CC1=CC(=CC(=C1)N)C
Ursolic acid	77-52-1	CC1CCC2(CCC3(C(=CCC4C3(CCC5C4(CCC(C5(C)C)O)C)C)C2C1C)C)C(=O)O
TMEDA	110-18-9	CN(C)CCN(C)C
alpha-Lipoic acid	1077-28-7	C1CSSC1CCCCC(=O)O
2-Ethoxyethanol	110-80-5	CCOCCO
Pentaerythritol triacrylate	3524-68-3	C=CC(=O)OCC(CO)(COC(=O)C=C)COC(=O)C=C
Oxymorphone	76-41-5	CN1CCC23C4C(=O)CCC2(C1CC5=C3C(=C(C=C5)O)O4)O
topotecan	123948-87-8	CCC1(C2=C(COC1=O)C(=O)N3CC4=CC5=C(C=CC(=C5CN(C)C)O)N=C4C3=C2)O
Caffeine	58-08-2	CN1C=NC2=C1C(=O)N(C(=O)N2C)C
sorbitol	50-70-4	C(C(C(C(C(CO)O)O)O)O)O
4-tert-Butylcatechol	98-29-3	CC(C)(C)C1=CC(=C(C=C1)O)O
ETHYL ACRYLATE	140-88-5	CCOC(=O)C=C
Pirimiphos-methyl	29232-93-7	CCN(CC)C1=NC(=CC(=N1)OP(=S)(OC)OC)C
Triphenylbismuth	603-33-8	C1=CC=C(C=C1)[Bi](C2=CC=CC=C2)C3=CC=CC=C3
Paclitaxel	33069-62-4	CC1=C2C(C(=O)C3(C(CC4C(C3C(C(C2(C)C)(CC1OC(=O)C(C(C5=CC=CC=C5)NC(=O)C6=CC=CC=C6)O)O)OC(=O)C7=CC=CC=C7)(CO4)OC(=O)C)O)C)OC(=O)C
tert-Amyl methyl ether	0994-05-08	CCC(C)(C)OC
Tacrine	1684-40-8	C1CCC2=NC3=CC=CC=C3C(=C2C1)N.Cl
Indole-3-carbinol	0700-06-01	C1=CC=C2C(=C1)C(=CN2)CO
BIOBAN CS-1246	7747-35-5	CCC12COCN1COC2
Farnesol	4602-84-0	CC(=CCCC(=CCCC(=CCO)C)C)C
BIA 10-2474	1233855-46-3	CN(C1CCCCC1)C(=O)N2C=C(N=C2)C3=C[N+](=CC=C3)[O-]
geraniol	106-24-1	CC(=CCCC(=CCO)C)C
5,6-dihydrocyclopenta[c][1,2]dithiole-3(4H)-thione	14085-33-7	C1CC2=C(C1)SSC2=S
4'-Bromoflavone	20525-20-6	C1=CC=C2C(=C1)C(=O)C=C(O2)C3=CC=C(C=C3)Br
alpha-Tocopheryloxyacetic acid	261929-52-6	CC1=C(C(=C(C2=C1OC(CC2)(C)CCCC(C)CCCC(C)CCCC(C)C)C)OCC(=O)O)C
SR13668	637774-61-9	CCOC(=O)C1=CC2=C(C=C1)NC3=C(C4=C(C=C23)C5=C(N4)C=CC(=C5)C(=O)OCC)OC
AS6	1609660-14-1	CCCCCCSC1=C(C(C(CC1=O)(C)C)(C=CC(=CC(=O)O)C)O)C
MeIQx	77500-04-0	CC1=CN=C2C=CC3=C(C2=N1)N=C(N3C)N
PhIP	105650-23-5	CN1C2=C(N=CC(=C2)C3=CC=CC=C3)N=C1N
Melatonin	73-31-4	CC(=O)NCCC1=CNC2=C1C=C(C=C2)OC
Ipriflavone	35212-22-7	CC(C)OC1=CC2=C(C=C1)C(=O)C(=CO2)C3=CC=CC=C3
1-(5-Bromofur-2-il)-2-bromo-2-nitroethene	35950-55-1	C1=C(OC(=C1)Br)C=C([N+](=O)[O-])Br
HELIOTRINE	303-33-3	CC(C)C(C(C)OC)(C(=O)OCC1=CCN2C1C(CC2)O)O
monocrotaline	315-22-0	CC1C(=O)OC2CCN3C2C(=CC3)COC(=O)C(C1(C)O)(C)O
Honokiol	35354-74-6	C=CCC1=CC(=C(C=C1)O)C2=CC(=C(C=C2)O)CC=C
1-METHYL-2-PYRROLIDINONE	872-50-4	CN1CCCC1=O
DIOXOLANE	646-06-0	C1COCO1
Direct Red 2	992-59-6	CC1=C(C=CC(=C1)C2=CC(=C(C=C2)N=NC3=C(C4=CC=CC=C4C(=C3)S(=O)(=O)[O-])N)C)N=NC5=C(C6=CC=CC=C6C(=C5)S(=O)(=O)[O-])N.[Na+].[Na+]
Dihydrocapsiate	205687-03-2	CC(C)CCCCCCC(=O)OCC1=CC(=C(C=C1)O)OC
2,3-Dibromo-1-propanol	96-13-9	C(C(CBr)Br)O
1,1,1-TRICHLOROACETONE	918-00-3	CC(=O)C(Cl)(Cl)Cl
1,1,3-TRICHLOROACETONE	0921-03-09	C(C(=O)C(Cl)Cl)Cl
NITRILOTRIACETIC ACID	139-13-9	C(C(=O)O)N(CC(=O)O)CC(=O)O
6-Acetyl-1,1,2,4,4,7-hexamethyltetraline	21145-77-7	CC1CC(C2=C(C1(C)C)C=C(C(=C2)C(=O)C)C)(C)C
Galaxolide	1222-05-05	CC1COCC2=CC3=C(C=C12)C(C(C3(C)C)C)(C)C
Etintidine hydrochloride	71807-56-2	CC1=C(N=CN1)CSCCN=C(NCC#C)NC#N.Cl
Methyl vinyl sulfone	1980-02-02	CS(=O)(=O)C=C
Divinyl sulfone	77-77-0	C=CS(=O)(=O)C=C
rosmarinic acid	20283-92-5	C1=CC(=C(C=C1CC(C(=O)O)OC(=O)C=CC2=CC(=C(C=C2)O)O)O)O
Hexahydro-1,3,5-trinitro-1,3,5-triazine	121-82-4	C1N(CN(CN1[N+](=O)[O-])[N+](=O)[O-])[N+](=O)[O-]
Mequindox	13297-17-1	CC1=C([N+](=O)C2=CC=CC=C2N1[O-])C(=O)C
Calcipotriol	112965-21-6	CC(C=CC(C1CC1)O)C2CCC3C2(CCCC3=CC=C4CC(CC(C4=C)O)O)C
Nitroethane	79-24-3	CC[N+](=O)[O-]
2-Nitropropane	79-46-9	CC(C)[N+](=O)[O-]
BROMOBENZENE	108-86-1	C1=CC=C(C=C1)Br
Chlorobenzene	108-90-7	C1=CC=C(C=C1)Cl
m-Dichlorobenzene	541-73-1	C1=CC(=CC(=C1)Cl)Cl
1,2,3-TRICHLOROBENZENE	87-61-6	C1=CC(=C(C(=C1)Cl)Cl)Cl
1,2,4-Trichlorobenzene	120-82-1	C1=CC(=C(C=C1Cl)Cl)Cl
1,3,5-TRICHLOROBENZENE	108-70-3	C1=C(C=C(C=C1Cl)Cl)Cl
N-ACETYLGLYCINE	543-24-8	CC(=O)NCC(=O)O
Chlorhexidine diacetate	56-95-1	CC(=O)O.CC(=O)O.C1=CC(=CC=C1NC(=NC(=NCCCCCCN=C(N)N=C(N)NC2=CC=C(C=C2)Cl)N)N)Cl
Glucantime	133-51-7	CNCC(C(C(C(CO)O)O)O)O.O[Sb](=O)=O
Pendimethalin	40487-42-1	CCC(CC)NC1=C(C=C(C(=C1[N+](=O)[O-])C)C)[N+](=O)[O-]
Methyl tert-butyl ether	1634-04-4	CC(C)(C)OC
Clofazimine	2030-63-9	CC(C)N=C1C=C2C(=NC3=CC=CC=C3N2C4=CC=C(C=C4)Cl)C=C1NC5=CC=C(C=C5)Cl
Ethyl cellulose	9004-57-3	CCOCC1C(C(C(C(O1)OC)OCC)OCC)OC2C(C(C(C(O2)CO)OC)O)O
Butylate	2008-41-5	CCSC(=O)N(CC(C)C)CC(C)C
Vernolate	1929-77-7	CCCN(CCC)C(=O)SCCC
Octadecanamide	124-26-5	CCCCCCCCCCCCCCCCCC(=O)N
Sodium 3-chloro-2-hydroxypropanesulfonate	126-83-0	C(C(CCl)O)S(=O)(=O)[O-].[Na+]
2,4,7,9-Tetramethyl-5-decyne-4,7-diol	126-86-3	CC(C)CC(C)(C#CC(C)(CC(C)C)O)O
Erythrosine	16423-68-0	C1=CC=C2C(=C1)C(=O)OC23C4=CC(=C(C(=C4OC5=C(C(=C(C=C35)I)[O-])I)I)[O-])I.[Na+].[Na+]
7,8-Benzoflavone	604-59-1	C1=CC=C(C=C1)C2=CC(=O)C3=C(O2)C4=CC=CC=C4C=C3
Carminic acid	1260-17-9	CC1=C2C(=CC(=C1C(=O)O)O)C(=O)C3=C(C2=O)C(=C(C(=C3O)O)C4C(C(C(C(O4)CO)O)O)O)O
Cismethrin	35764-59-1	CC(=CC1C(C1(C)C)C(=O)OCC2=COC(=C2)CC3=CC=CC=C3)C
Permethrin	52645-53-1	CC1(C(C1C(=O)OCC2=CC(=CC=C2)OC3=CC=CC=C3)C=C(Cl)Cl)C
MeCCNU	13909-09-6	CC1CCC(CC1)NC(=O)N(CCCl)N=O
N-(3,4-Dimethyl-5-isoxazolyl)-4-amino-1,2-naphthoquinone	81620-91-9	CC1=C(ON=C1C)NC2=CC(=O)C(=O)C3=CC=CC=C32
Sulfasalazine	599-79-1	C1=CC=NC(=C1)NS(=O)(=O)C2=CC=C(C=C2)N=NC3=CC(=C(C=C3)O)C(=O)O
Sodium pentachlorophenate	131-52-2	C1(=C(C(=C(C(=C1Cl)Cl)Cl)Cl)Cl)[O-].[Na+]
Beta-caryophyllene	87-44-5	CC1=CCCC(=C)C2CC(C2CC1)(C)C
alachlor	15972-60-8	CCC1=C(C(=CC=C1)CC)N(COC)C(=O)CCl
Glufosinate-ammonium	77182-82-2	CP(=O)(CCC(C(=O)[O-])N)O.[NH4+]
trifluralin	1582-09-8	CCCN(CCC)C1=C(C=C(C=C1[N+](=O)[O-])C(F)(F)F)[N+](=O)[O-]
Benzyldimethyldecylammonium chloride	63449-41-2	CCCCCCCCCC[N+](C)(C)CC1=CC=CC=C1.[Cl-]
Methacrylonitrile	126-98-7	CC(=C)C#N
1-Butanol	71-36-3	CCCCO
Erythromycin	114-07-8	CCC1C(C(C(C(=O)C(CC(C(C(C(C(C(=O)O1)C)OC2CC(C(C(O2)C)O)(C)OC)C)OC3C(C(CC(O3)C)N(C)C)O)(C)O)C)C)O)(C)O
SHetA2	361483-66-1	CC1(CC(SC2=C1C=C(C=C2)NC(=S)NC3=CC=C(C=C3)[N+](=O)[O-])(C)C)C
phospho-ibuprofen		CC(C)CC1=CC=C(C=C1)C(C)(C(=O)O)P(=O)=O
CP-31398	259199-65-0	CN(C)CCCNC1=NC(=NC2=CC=CC=C21)C=CC3=CC=C(C=C3)OC
D-Penicillamine	52-67-5	CC(C)(C(C(=O)O)N)S
Butyl glycidyl ether	2026-08-06	CCCCOCC1CO1
Cefmatilen hydrochloride hydrate	154776-45-1	C1C(=C(N2C(S1)C(C2=O)NC(=O)C(=NO)C3=CSC(=N3)N)C(=O)O)SCSC4=NNN=C4.O.Cl
deposteron	1045-69-8	CC(=O)OC1CCC2C1(CCC3C2CCC4=CC(=O)CCC34C)C
2,3,3,3-Tetrafluoropropene	754-12-1	C=C(C(F)(F)F)F
Benzyl Chloride	100-44-7	C1=CC=C(C=C1)CCl
4-(Chloromethyl)biphenyl	1667-11-4	C1=CC=C(C=C1)C2=CC=C(C=C2)CCl
4-hydroxymethylbiphenyl	3597-91-9	C1=CC=C(C=C1)C2=CC=C(C=C2)CO
Lactitol	585-86-4	C(C1C(C(C(C(O1)OC(C(CO)O)C(C(CO)O)O)O)O)O)O
2-Azido-n,n-dimethylethanamine	86147-04-8	CN(C)CCN=[N+]=[N-]
Pirfenidone	53179-13-8	CC1=CN(C(=O)C=C1)C2=CC=CC=C2
Imazaquin	81335-37-7	CC(C)C1(C(=O)NC(=N1)C2=NC3=CC=CC=C3C=C2C(=O)O)C
Acrolein	107-02-8	C=CC=O
Trehalose	99-20-7	C(C1C(C(C(C(O1)OC2C(C(C(C(O2)CO)O)O)O)O)O)O)O
Bronopol	52-51-7	C(C(CO)([N+](=O)[O-])Br)O
1,2-Dibromoethane	106-93-4	C(CBr)Br
codeine	76-57-3	CN1CCC23C4C1CC5=C2C(=C(C=C5)OC)OC3C(C=C4)O
dextromethorphan	125-71-3	CN1CCC23CCCCC2C1CC4=C3C=C(C=C4)OC
dextropropoxyphene	469-62-5	O=C(OC(C=1C=CC=CC1)(CC=2C=CC=CC2)C(C)CN(C)C)CC
Vorinostat	149647-78-9	C1=CC=C(C=C1)NC(=O)CCCCCCC(=O)NO
Carbofuran phenol	1563-38-8	CC1(CC2=C(O1)C(=CC=C2)O)C
3-ketocarbofuran	16709-30-1	CC1(C(=O)C2=C(O1)C(=CC=C2)OC(=O)NC)C
3-hydrocarbofuran	16655-82-6	CC1(C(C2=C(O1)C(=CC=C2)OC(=O)NC)O)C
N-nitrosocarbofuran	62593-23-1	CC1(CC2=C(O1)C(=CC=C2)OC(=O)N(C)N=O)C
Meso-zeaxanthin	31272-50-1	CC1=C(C(CC(C1)O)(C)C)C=CC(=CC=CC(=CC=CC=C(C)C=CC=C(C)C=CC2=C(CC(CC2(C)C)O)C)C)C
1,2,3,4-Tetramethylbenzene	488-23-3	CC1=C(C(=C(C=C1)C)C)C
1,2,3,5-Tetramethylbenzene	527-53-7	CC1=CC(=C(C(=C1)C)C)C
1,2,4,5-Tetramethylbenzene	95-93-2	CC1=CC(=C(C=C1C)C)C
Allyl alcohol	107-18-6	C=CCO
Acetylacetone	123-54-6	CC(=O)CC(=O)C
Chloroxylenol	88-04-0	CC1=CC(=CC(=C1Cl)C)O
Levodopa	59-92-7	C1=CC(=C(C=C1CC(C(=O)O)N)O)O
Carbidopa	28860-95-9	CC(CC1=CC(=C(C=C1)O)O)(C(=O)O)NN
Nitroxazepine	47439-36-1	CN(C)CCCN1C2=CC=CC=C2OC3=C(C1=O)C=C(C=C3)[N+](=O)[O-]
Malachite green	569-64-2	CN(C)C1=CC=C(C=C1)C(=C2C=CC(=[N+](C)C)C=C2)C3=CC=CC=C3.[Cl-]
3-Methyl-5-phenylpentanenitrile	54089-83-7	CC(CCC1=CC=CC=C1)CC#N
3-Methyl-5-phenylpent-2-enenitrile	53243-60-0	CC(=CC#N)CCC1=CC=CC=C1
Nifedipine	21829-25-4	CC1=C(C(C(=C(N1)C)C(=O)OC)C2=CC=CC=C2[N+](=O)[O-])C(=O)OC
6-diazo-5-oxo-L-norleucine	157-03-9	C(CC(=O)C=[N+]=[N-])C(C(=O)O)N
Naringin	10236-47-2	CC1C(C(C(C(O1)OC2C(C(C(OC2OC3=CC(=C4C(=O)CC(OC4=C3)C5=CC=C(C=C5)O)O)CO)O)O)O)O)O
Irinotecan	97682-44-5	CCC1=C2CN3C(=CC4=C(C3=O)COC(=O)C4(CC)O)C2=NC5=C1C=C(C=C5)OC(=O)N6CCC(CC6)N7CCCCC7
Acetochlor	34256-82-1	CCC1=CC=CC(=C1N(COCC)C(=O)CCl)C
Bicyclol	118159-48-1	COC1=C2C(=C(C(=C1)CO)C3=C4C(=C(C=C3C(=O)OC)OC)OCO4)OCO2
Vinblastine	865-21-4	CCC1(CC2CC(C3=C(CCN(C2)C1)C4=CC=CC=C4N3)(C5=C(C=C6C(=C5)C78CCN9C7C(C=CC9)(C(C(C8N6C)(C(=O)OC)O)OC(=O)C)CC)OC)C(=O)OC)O
Ethephon	16672-87-0	C(CCl)P(=O)(O)O
Stevioside	57817-89-7	CC12CCCC(C1CCC34C2CCC(C3)(C(=C)C4)OC5C(C(C(C(O5)CO)O)O)OC6C(C(C(C(O6)CO)O)O)O)(C)C(=O)OC7C(C(C(C(O7)CO)O)O)O
Steviol	471-80-7	CC12CCCC(C1CCC34C2CCC(C3)(C(=C)C4)O)(C)C(=O)O
Sudan I	842-7-09	C1=CC=C(C=C1)N=NC2=C(C=CC3=CC=CC=C32)O
2,4-Dichlorophenoxyacetic acid	94-75-7	C1=CC(=C(C=C1Cl)Cl)OCC(=O)O
2,4,5-Trichlorophenoxyacetic acid	93-76-5	C1=C(C(=CC(=C1Cl)Cl)Cl)OCC(=O)O
Dacarbazine	37626-23-6	CN(C)N=NC1=C(NC=N1)C(=O)N
Diethanolamine	111-42-2	C(CO)NCCO
Nitromezuril		CC1=C(C=CC(=C1)N2C(=O)NC(=O)C=N2)OC3=CC=C(C=C3)[N+](=O)[O-]
1-(2-Hydroxy-3-methyoxypropyl)-2-chloro-4-nitroimidazole	111119-29-0	COCC(CN1C=C(N=C1Cl)[N+](=O)[O-])O
methomyl	16752-77-5	CC(=NOC(=O)NC)SC
Ouabain	630-60-4	CC1C(C(C(C(O1)OC2CC(C3(C4C(CCC3(C2)O)C5(CCC(C5(CC4O)C)C6=CC(=O)OC6)O)CO)O)O)O)O
Peracetic acid	79-21-0	CC(=O)OO
2,4-Hexadienal	142-83-6	CC=CC=CC=O
Methylene blue	61-73-4	CN(C)C1=CC2=C(C=C1)N=C3C=CC(=[N+](C)C)C=C3S2.[Cl-]
Bentazone	25057-89-0	CC(C)N1C(=O)C2=CC=CC=C2NS1(=O)=O
Isobutylene	115-11-7	CC(=C)C
Selagine	102518-79-6	CC=C1C2CC3=C(C1(CC(=C2)C)N)C=CC(=O)N3
Aniracetam		COC1=CC=C(C=C1)C(=O)N2CCCC2=O
Piracetam	7491-74-9	C1CC(=O)N(C1)CC(=O)N
1-Chloromethylpyrene	1086-00-6	C1=CC2=C3C(=C1)C=CC4=C(C=CC(=C43)C=C2)CCl
Sulfapyridine	144-83-2	C1=CC=NC(=C1)NS(=O)(=O)C2=CC=C(C=C2)N
Mesalamine	89-57-6	C1=CC(=C(C=C1N)C(=O)O)O
Squalene	111-02-4	CC(=CCCC(=CCCC(=CCCC=C(C)CCC=C(C)CCC=C(C)C)C)C)C
(3-(Acetylhydroxyamino)propyl)phosphonic acid	66508-32-5	CC(=O)N(CCCP(=O)(O)O)O
2,4-D 2-Ethylhexyl ester	1928-43-4	CCCCC(CC)COC(=O)COC1=C(C=C(C=C1)Cl)Cl
Chrysin	480-40-0	C1=CC=C(C=C1)C2=CC(=O)C3=C(C=C(C=C3O2)O)O
Troxerutin	7085-55-4	CC1C(C(C(C(O1)OCC2C(C(C(C(O2)OC3=C(OC4=CC(=CC(=C4C3=O)O)OCCO)C5=CC(=C(C=C5)OCCO)OCCO)O)O)O)O)O)O
Amrinone	60719-84-8	C1=CN=CC=C1C2=CNC(=O)C(=C2)N
Milrinone	78415-72-2	CC1=C(C=C(C(=O)N1)C#N)C2=CC=NC=C2
Vanillic acid	121-34-6	COC1=C(C=CC(=C1)C(=O)O)O
Cinnamic acid	140-10-3	C1=CC=C(C=C1)C=CC(=O)O
2-Amino-N6-hydroxyadenine	7269-57-0	C1=NC2=C(N1)C(=NC(=N2)N)NO
Chlordiazepoxide	58-25-3	CN=C1CN(C(=C2C=C(C=CC2=N1)Cl)C3=CC=CC=C3)O
Nitrazepam	146-22-5	C1C(=O)NC2=C(C=C(C=C2)[N+](=O)[O-])C(=N1)C3=CC=CC=C3
Agent No. 547	220444-51-9	CC[N+](CC)(CCCCCN1C(=CC(=O)N(C1=O)CCCCC[N+](CC)(CC)CC2=CC=CC=C2[N+](=O)[O-])C)CC3=CC=CC=C3[N+](=O)[O-].[Br-].[Br-]
Fenproporex	15686-61-0	CC(CC1=CC=CC=C1)NCCC#N
Bropirimine	56741-95-8	C1=CC=C(C=C1)C2=C(C(=O)NC(=N2)N)Br
Diflubenzuron	35367-38-5	C1=CC(=C(C(=C1)F)C(=O)NC(=O)NC2=CC=C(C=C2)Cl)F
1,2-Dihydroxyethyl)oxirane	17177-50-3	C1C(O1)C(CO)O
carmustine	154-93-8	C(CCl)NC(=O)N(CCCl)N=O
Chloracetophon	74940-61-7	COP(=O)(C(C(Cl)(Cl)Cl)OC(=O)CCl)OC
Cefminox	84305-41-9	CN1C(=NN=N1)SCC2=C(N3C(C(C3=O)(NC(=O)CSCC(C(=O)O)N)OC)SC2)C(=O)O
Cocaine	50-36-2	CN1C2CCC1C(C(C2)OC(=O)C3=CC=CC=C3)C(=O)OC
Methyltestosterone	58-18-4	CC12CCC(=O)C=C1CCC3C2CCC4(C3CCC4(C)O)C
13-Methyltetradecanoic acid	2485-71-4	CC(C)CCCCCCCCCCCC(=O)O
Cantrixil	1803036-93-2	CC1=C(C=CC2=C1OCC(C2C3=CC=C(C=C3)O)C4=CC(=C(C(=C4)OC)O)OC)O
E-5842	220120-14-9	C1CN(CC=C1C2=CC=C(C=C2)F)CCCCN3C=NC=N3.C(C(=O)O)C(CC(=O)O)(C(=O)O)O
Anthralin	1143-38-0	C1C2=C(C(=CC=C2)O)C(=O)C3=C1C=CC=C3O
Butantrone		CCCC(=O)C1C2=C(C(=CC=C2)O)C(=O)C3=C1C=CC=C3O
Tebuconazole	107534-96-3	CC(C)(C)C(CCC1=CC=C(C=C1)Cl)(CN2C=NC=N2)O
1,4-Dichlorobutane	110-56-5	C(CCCl)CCl
Chloropentafluorobenzene	344-07-0	C1(=C(C(=C(C(=C1F)F)Cl)F)F)F
Mequitazine	29216-28-2	C1CN2CCC1C(C2)CN3C4=CC=CC=C4SC5=CC=CC=C53
1,1,1,3,3-Pentafluoropropane	460-73-1	C(C(F)F)C(F)(F)F
toluene	108-88-3	CC1=CC=CC=C1
M-XYLENE	108-38-3	CC1=CC(=CC=C1)C
O-XYLENE	95-47-6	CC1=CC=CC=C1C
p-Xylene	106-42-3	CC1=CC=C(C=C1)C
BDE-47	5436-43-1	C1=CC(=C(C=C1Br)Br)OC2=C(C=C(C=C2)Br)Br
Flunixin meglumine	42461-84-7	CC1=C(C=CC=C1NC2=C(C=CC=N2)C(=O)O)C(F)(F)F.CNCC(C(C(C(CO)O)O)O)O
acetyltriethyl citrate	77-89-4	CCOC(=O)CC(CC(=O)OCC)(C(=O)OCC)OC(=O)C
o-Nitrotoluene	88-72-2	CC1=CC=CC=C1[N+](=O)[O-]
CNU-ethanol	60784-46-5	C(CO)NC(=O)N(CCCl)N=O
Corilagin	2088321-44-0	C1C2C(C(C(C(O2)OC(=O)C3=CC(=C(C(=C3)O)O)O)O)OC(=O)C4=CC(=C(C(=C4C5=C(C(=C(C=C5C(=O)O1)O)O)O)O)O)O)O
Ethacridine lactate	1837-57-6	CCOC1=CC2=C(C3=C(C=C(C=C3)N)N=C2C=C1)N.CC(C(=O)O)O
Fluphenazine hydrochloride	146-56-5	C1CN(CCN1CCCN2C3=CC=CC=C3SC4=C2C=C(C=C4)C(F)(F)F)CCO.Cl.Cl
Ethion	563-12-2	CCOP(=S)(OCC)SCSP(=S)(OCC)OCC
Betulinic acid	472-15-1	CC(=C)C1CCC2(C1C3CCC4C5(CCC(C(C5CCC4(C3(CC2)C)C)(C)C)O)C)C(=O)O
PIRMENOL	68252-19-7	CC1CCCC(N1CCCC(C2=CC=CC=C2)(C3=CC=CC=N3)O)C
6,7-Dichloroquinoline-5,8-dione	6541-19-1	C1=CC2=C(C(=O)C(=C(C2=O)Cl)Cl)N=C1
Procyanidin B2	29106-49-8	C1C(C(OC2=C1C(=CC(=C2C3C(C(OC4=CC(=CC(=C34)O)O)C5=CC(=C(C=C5)O)O)O)O)O)C6=CC(=C(C=C6)O)O)O
8-Cl-cAMP	41941-56-4	C1C2C(C(C(O2)N3C4=NC=NC(=C4N=C3Cl)N)O)OP(=O)(O1)O
tetrandrine	518-34-3	CN1CCC2=CC(=C3C=C2C1CC4=CC=C(C=C4)OC5=C(C=CC(=C5)CC6C7=C(O3)C(=C(C=C7CCN6C)OC)OC)OC)OC
n-Chloroaniline	24613-03-4	C1=CC=C(C=C1)NCl
1,3-Diphenylguanidine	102-06-7	C1=CC=C(C=C1)NC(=NC2=CC=CC=C2)N
Cumene hydroperoxide	80-15-9	CC(C)(C1=CC=CC=C1)OO
Fenbendazole	43210-67-9	COC(=O)NC1=NC2=C(N1)C=C(C=C2)SC3=CC=CC=C3
Bithionol	97-18-7	C1=C(C=C(C(=C1SC2=C(C(=CC(=C2)Cl)Cl)O)O)Cl)Cl
Bromofenofos	21466-07-9	C1=C(C=C(C(=C1C2=C(C(=CC(=C2)Br)Br)OP(=O)(O)O)O)Br)Br
Phenol, 2,2'-thiobis[4-chloro-6-nitro-	852-20-0	C1=C(C=C(C(=C1[N+](=O)[O-])O)SC2=CC(=CC(=C2O)[N+](=O)[O-])Cl)Cl
Nitroxinil	1689-89-0	C1=C(C=C(C(=C1[N+](=O)[O-])O)I)C#N
Oxyclozanide	2277-92-1	C1=C(C=C(C(=C1NC(=O)C2=C(C(=CC(=C2Cl)Cl)Cl)O)O)Cl)Cl
Tribromsalan	87-10-5	C1=CC(=CC=C1NC(=O)C2=C(C(=CC(=C2)Br)Br)O)Br
Hydrocortisone	50-23-7	CC12CCC(=O)C=C1CCC3C2C(CC4(C3CCC4(C(=O)CO)O)C)O
QUINOLINE	91-22-5	C1=CC=C2C(=C1)C=CC=N2
Lapachol	84-79-7	CC(=CCC1=C(C2=CC=CC=C2C(=O)C1=O)O)C
Flumethrin	69770-45-2	CC1(C(C1C(=O)OC(C#N)C2=CC(=C(C=C2)F)OC3=CC=CC=C3)C=C(C4=CC=C(C=C4)Cl)Cl)C
genistein	446-72-0	C1=CC(=CC=C1C2=COC3=CC(=CC(=C3C2=O)O)O)O
Acid Blue 62	4368-56-3	C1CCC(CC1)NC2=CC(=C(C3=C2C(=O)C4=CC=CC=C4C3=O)N)S(=O)(=O)[O-].[Na+]
DIRECT RED 81	2010-11-09	C1=CC=C(C=C1)C(=O)NC2=CC3=CC(=C(C(=C3C=C2)O)N=NC4=CC=C(C=C4)N=NC5=CC=C(C=C5)S(=O)(=O)[O-])S(=O)(=O)[O-].[Na+].[Na+]
3,4-Diaminotoluene	496-72-0	CC1=CC(=C(C=C1)N)N
4,5-Dichloro-o-phenylenediamine	5348-42-5	C1=C(C(=CC(=C1Cl)Cl)N)N
4,5-Dimethyl-1,2-phenylenediamine	3171-45-7	CC1=CC(=C(C=C1C)N)N
hycanthone	3105-97-3	CCN(CC)CCNC1=C2C(=C(C=C1)CO)SC3=CC=CC=C3C2=O
MALEIC HYDRAZIDE	123-33-1	C1=CC(=O)NNC1=O
Tricin	520-32-1	COC1=CC(=CC(=C1O)OC)C2=CC(=O)C3=C(C=C(C=C3O2)O)O
Pazufloxacin	127045-41-4	CC1COC2=C3N1C=C(C(=O)C3=CC(=C2C4(CC4)N)F)C(=O)O
Acid blue 7	3486-30-4	CCN(CC1=CC=CC=C1)C2=CC=C(C=C2)C(=C3C=CC(=[N+](CC)CC4=CC=CC=C4)C=C3)C5=C(C=C(C=C5)S(=O)(=O)[O-])S(=O)(=O)[O-].[Na+]
Basic red 22	23354-43-0	CN1C(=[N+](C=N1)C)N=NC2=CC=C(C=C2)N(C)C.COS(=O)(=O)[O-]
DIRECT YELLOW 12	2870-32-8	CCOC1=CC=C(C=C1)N=NC2=CC(=C(C=C2)C=CC3=C(C=C(C=C3)N=NC4=CC=C(C=C4)OCC)S(=O)(=O)[O-])S(=O)(=O)[O-].[Na+].[Na+]
Imiprothrin	72963-72-5	CC(=CC1C(C1(C)C)C(=O)OCN2C(=O)CN(C2=O)CC#C)C
Doramectin	117704-25-3	CC1C=CC=C2COC3C2(C(C=C(C3O)C)C(=O)OC4CC(CC=C(C1OC5CC(C(C(O5)C)OC6CC(C(C(O6)C)O)OC)OC)C)OC7(C4)C=CC(C(O7)C8CCCCC8)C)O
3-Nitrobenzanthrone	17117-34-9	C1=CC=C2C(=C1)C3=C4C(=C(C=C3)[N+](=O)[O-])C=CC=C4C2=O
Methyl acrylate	96-33-3	COC(=O)C=C
(2E)-1-(4-hydroxyphenyl)-3-(4-methylphenyl)prop-2-en-1-one	88521-99-7	CC1=CC=C(C=C1)C=CC(=O)C2=CC=C(C=C2)O
oxytetracycline	79-57-2	CC1(C2C(C3C(C(=O)C(=C(C3(C(=O)C2=C(C4=C1C=CC=C4O)O)O)O)C(=O)N)N(C)C)O)O
3-Fucosyllactose	41312-47-4	CC1C(C(C(C(O1)OC2C(C(OC(C2OC3C(C(C(C(O3)CO)O)O)O)CO)O)O)O)O)O
Simazine	122-34-9	CCNC1=NC(=NC(=N1)Cl)NCC
Cyanazine	21725-46-2	CCNC1=NC(=NC(=N1)Cl)NC(C)(C)C#N
IVERMECTIN	70288-86-7	CCC(C)C1C(CCC2(O1)CC3CC(O2)CC=C(C(C(C=CC=C4COC5C4(C(C=C(C5O)C)C(=O)O3)O)C)OC6CC(C(C(O6)C)OC7CC(C(C(O7)C)O)OC)OC)C)C
Anisomycin	22862-76-6	CC(=O)OC1C(CNC1CC2=CC=C(C=C2)OC)O
Cyclohexanol	108-93-0	C1CCC(CC1)O
Hydralazine	86-54-4	C1=CC=C2C(=C1)C=NN=C2NN
Dihydralazine	484-23-1	C1=CC=C2C(=C1)C(=NN=C2NN)NN
Todralazine hydrochloride	3778-76-5	CCOC(=O)NNC1=NN=CC2=CC=CC=C21.Cl
phenolphthalein	77-09-8	C1=CC=C2C(=C1)C(=O)OC2(C3=CC=C(C=C3)O)C4=CC=C(C=C4)O
Bisacodyl	603-50-9	CC(=O)OC1=CC=C(C=C1)C(C2=CC=C(C=C2)OC(=O)C)C3=CC=CC=N3
1-Phenylethanol	98-85-1	CC(C1=CC=CC=C1)O
1-Nitropropane	108-03-02	CCC[N+](=O)[O-]
Aripiprazole	129722-12-9	C1CC(=O)NC2=C1C=CC(=C2)OCCCCN3CCN(CC3)C4=C(C(=CC=C4)Cl)Cl
Treosulfan	299-75-2	CS(=O)(=O)OCC(C(COS(=O)(=O)C)O)O
2-(2,4-diaminophenoxy)ethanol	70643-19-5	C1=CC(=C(C=C1N)N)OCCO
Chloroethane	75-00-3	CCCl
apicidin	183506-66-3	CCC(C)C1C(=O)N2CCCCC2C(=O)NC(C(=O)NC(C(=O)N1)CC3=CN(C4=CC=CC=C43)OC)CCCCCC(=O)CC
Climbazole	38083-17-9	CC(C)(C)C(=O)C(N1C=CN=C1)OC2=CC=C(C=C2)Cl
Trofosfamide	22089-22-1	C1CN(P(=O)(OC1)N(CCCl)CCCl)CCCl
2-sec-Butylphenol	89вЂ‘72вЂ‘5	CCC(C)C1=CC=CC=C1O
Thymol	89вЂ‘83вЂ‘8	CC1=CC(=C(C=C1)C(C)C)O
4-sec-Butylphenol	99-71-8	CCC(C)C1=CC=C(C=C1)O
2-Tert-butylphenol	88-18-6	CC(C)(C)C1=CC=CC=C1O
6-tert-Butyl-m-cresol	88-60-8	CC1=CC(=C(C=C1)C(C)(C)C)O
4-tert-Butylphenol	98-54-4	CC(C)(C)C1=CC=C(C=C1)O
Saccharin	128-44-9	C1=CC=C2C(=C1)C(=O)NS2(=O)=O
Oxymetholone	434-07-1	CC12CCC3C(C1CCC2(C)O)CCC4C3(CC(=CO)C(=O)C4)C
Montirelin	90243-66-6	CC1C(=O)NC(CS1)C(=O)NC(CC2=CN=CN2)C(=O)N3CCCC3C(=O)N
trifluoperazine	117-89-5	CN1CCN(CC1)CCCN2C3=CC=CC=C3SC4=C2C=C(C=C4)C(F)(F)F
Propofol	2078-54-8	CC(C)C1=C(C(=CC=C1)C(C)C)O
Annatto	626-76-6	CC(=CC=CC=C(C)C=CC=C(C)C=CC(=O)O)C=CC=C(C)C=CC(=O)O
Amitriptyline hydrochloride	549-18-8	CN(C)CCC=C1C2=CC=CC=C2CCC3=CC=CC=C31.Cl
Antramycin	4803-27-4	CC1=C(C2=C(C=C1)C(=O)N3C=C(CC3C(N2)O)C=CC(=O)N)O
Tomaymycin	35050-55-6	CC=C1CC2C(NC3=CC(=C(C=C3C(=O)N2C1)OC)O)OC
Sibiromycin	12684-33-2	CC=CC1=CN2C(C1)C(NC3=C(C(=C(C=C3C2=O)OC4C(C(C(C(O4)C)NC)(C)O)O)C)O)O
Tyramine	51-67-2	C1=CC(=CC=C1CCN)O
8-Methoxypyrimido[4',5':4,5]thieno(2,3-b)quinoline-4(3h)one		COC1=CC2=NC3=C(C=C2C=C1)C4=C(S3)C(=O)NC=N4
alpha-TERPINEOL	98-55-5	CC1=CCC(CC1)C(C)(C)O
Sarafloxacin	98105-99-8	C1CN(CCN1)C2=C(C=C3C(=C2)N(C=C(C3=O)C(=O)O)C4=CC=C(C=C4)F)F
Diphenyl diselenide	1666-13-3	C1=CC=C(C=C1)[Se][Se]C2=CC=CC=C2
Diphenyl ditelluride	32294-60-3	C1=CC=C(C=C1)[Te][Te]C2=CC=CC=C2
Safrotin	77491-30-6	CCNP(=S)(OC)OC(=CC(=O)OC(C)C)C.COP(=O)(OC)OC=C(Cl)Cl
2-ETHYL-1,3-HEXANEDIOL	94-96-2	CCCC(C(CC)CO)O
primidone	125-33-7	CCC1(C(=O)NCNC1=O)C2=CC=CC=C2
Biphenthrin	82657-04-3	CC1=C(C=CC=C1C2=CC=CC=C2)COC(=O)C3C(C3(C)C)C=C(C(F)(F)F)Cl
Dipfluzine	89223-80-3	C1CN(CCN1CCCC(=O)C2=CC=C(C=C2)F)C(C3=CC=CC=C3)C4=CC=CC=C4
Musk ketone	81-14-1	CC1=C(C(=C(C(=C1[N+](=O)[O-])C(C)(C)C)[N+](=O)[O-])C)C(=O)C
Povidone iodine	25655-41-8	C=CN1CCCC1=O.II
difluorodeoxycytidine		C1C(C(OC1N2C(=C(C(=NC2=O)N)F)F)CO)O
Tetrodotoxin	4368-28-9	C(C1(C2C3C(N=C(NC34C(C1OC(C4O)(O2)O)O)N)O)O)O
Metepa	57-39-6	CC1CN1P(=O)(N2CC2C)N3CC3C
Temiverine hydrochloride	129927-33-9	CCN(CC)CC#CC(C)(C)OC(=O)C(C1CCCCC1)(C2=CC=CC=C2)O.Cl
Lindane	319-84-6	C1(C(C(C(C(C1Cl)Cl)Cl)Cl)Cl)Cl
2-Cyclohexen-1-one	930-68-7	C1CC=CC(=O)C1
Trenbolone	10161-33-8	CC12C=CC3=C4CCC(=O)C=C4CCC3C1CCC2O
Caprolactam	105-60-2	C1CCC(=O)NCC1
Benzoin	119-53-9	C1=CC=C(C=C1)C(C(=O)C2=CC=CC=C2)O
Dimethyldibenzylidene sorbitol	135861-56-2	CC1=C(C=C(C=C1)C2OCC3C(O2)C(OC(O3)C4=CC(=C(C=C4)C)C)C(CO)O)C
Glycidyl Linoleate	24305-63-3	CCCCC/C=C\C/C=C\CCCCCCCC(=O)OCC1CO1
Benzonatate	104-31-4	CCCCNC1=CC=C(C=C1)C(=O)OCCOCCOCCOCCOCCOCCOCCOCCOCCOC
Terbutryn	886-50-0	CCNC1=NC(=NC(=N1)SC)NC(C)(C)C
Sufosfamide	37753-10-9	CS(=O)(=O)OCCNP1(=O)N(CCCO1)CCCl
Dinoprostone	363-24-6	CCCCCC(C=CC1C(CC(=O)C1CC=CCCCC(=O)O)O)O
S6973	1093200-92-0	CCCNC(=O)C(C)(C)COC1=CC=CC2=C1C(=NS(=O)(=O)N2)N
8-Hydroxyquinoline	148-24-3	C1=CC2=C(C(=C1)O)N=CC=C2
Parathion	56-38-2	CCOP(=S)(OCC)OC1=CC=C(C=C1)[N+](=O)[O-]
Vinclozolin	50471-44-8	CC1(C(=O)N(C(=O)O1)C2=CC(=CC(=C2)Cl)Cl)C=C
Caffeic Acid	501-16-6	C1=CC(=C(C=C1C=CC(=O)O)O)O
Anthraquinone	84-65-1	C1=CC=C2C(=C1)C(=O)C3=CC=CC=C3C2=O
Nefiracetam	77191-36-7	CC1=C(C(=CC=C1)C)NC(=O)CN2CCCC2=O
N-Nitroso-N-methylurethane	615-53-2	CCOC(=O)N(C)N=O
Enfenamic acid	23049-93-6	C1=CC=C(C=C1)CCNC2=CC=CC=C2C(=O)O
Taurohyodeoxycholic acid	1958-04-05	CC(CCC(=O)NCCS(=O)(=O)O)C1CCC2C1(CCC3C2CC(C4C3(CCC(C4)O)C)O)C
Nerolidol	40716-66-3	CC(=CCCC(=CCCC(C)(C=C)O)C)C
Lynoral	57-63-6	CC12CCC3C(C1CCC2(C#C)O)CCC4=C3C=CC(=C4)O
Fandofloxacino	164150-85-0	CN1CCN(CC1)C2=C(C=C3C(=C2)N(C=C(C3=O)C(=O)O)C4=NC=C(C=C4)F)F.Cl
N-Chloropiperidine	2156-71-0	C1CCN(CC1)Cl
Norcantharidin	5442-12-06	C1CC2C3C(C1O2)C(=O)OC3=O
Fexinidazole	59729-37-2	CN1C(=CN=C1COC2=CC=C(C=C2)SC)[N+](=O)[O-]
2-Methyltetrahydrofuran	25265-68-3	CC1CCCO1
Cyclopentyl methyl ether	5614-37-9	COC1CCCC1
4-Methyl-2-oxo-2H-1-benzopyran-7-yl 4-guanidinobenzoate monohydrochloride	34197-46-1	CC1=CC(=O)OC2=C1C=CC(=C2)OC(=O)C3=CC=C(C=C3)N=C(N)N.Cl
2'-Carbomethoxyphenyl 4-guanidinobenzoate		COC(=O)C1=CC=CC=C1OC(=O)C2=CC=C(C=C2)N=C(N)N
Hexamethylene diisocyanate	822-06-0	C(CCCN=C=O)CCN=C=O
Eupatilin	22368-21-4	COC1=C(C=C(C=C1)C2=CC(=O)C3=C(O2)C=C(C(=C3O)OC)O)OC
Letimide	26513-90-6	CCN(CC)CCN1C(=O)C2=CC=CC=C2OC1=O
Toremifene	89778-26-7	CN(C)CCOC1=CC=C(C=C1)C(=C(CCCl)C2=CC=CC=C2)C3=CC=CC=C3
Lobeline	90-69-7	CN1C(CCCC1CC(=O)C2=CC=CC=C2)CC(C3=CC=CC=C3)O
Glycidamide	5694-00-8	C1C(O1)C(=O)N
Sertaconazole	99592-32-2	C1=CC2=C(C(=C1)Cl)SC=C2COC(CN3C=CN=C3)C4=C(C=C(C=C4)Cl)Cl
Gemifloxacin mesylate	210353-53-0	CON=C1CN(CC1CN)C2=C(C=C3C(=O)C(=CN(C3=N2)C4CC4)C(=O)O)F.CS(=O)(=O)O
Clofibrate	637-07-0	CCOC(=O)C(C)(C)OC1=CC=C(C=C1)Cl
D-Tagatose		C1C(C(C(C(O1)(CO)O)O)O)O
2-(4-methylphenoxy)-N-(1H-pyrazol-3-yl)-N-(2-thienylmethyl) acetamide	1374760-95-8	CC1=CC=C(C=C1)OCC(=O)N(CC2=CC=CS2)C3=CC=NN3
Tetrachlorvinphos	961-11-5	COP(=O)(OC)OC(=CCl)C1=CC(=C(C=C1Cl)Cl)Cl
Bellidifolin	2798-25-6	COC1=CC(=C2C(=C1)OC3=C(C=CC(=C3C2=O)O)O)O
Carglumic acid	1188-38-1	C(CC(=O)O)C(C(=O)O)NC(=O)N
Artepillin C	72944-19-5	CC(=CCC1=CC(=CC(=C1O)CC=C(C)C)C=CC(=O)O)C
2-Methylfuran	534-22-5	CC1=CC=CO1
Phthalic acid	88-99-3	C1=CC=C(C(=C1)C(=O)O)C(=O)O
Terephthalic acid	100-21-0	C1=CC(=CC=C1C(=O)O)C(=O)O
Gossypol acetic acid	12542-36-8	CC1=CC2=C(C(=C(C(=C2C(C)C)O)O)C=O)C(=C1C3=C(C4=C(C=C3C)C(=C(C(=C4C=O)O)O)C(C)C)O)O.CC(=O)O
Hyrubicin	176665-19-3	CCC1(CC(C2=C(C1C(=O)OC)C(=C3C(=C2O)C(=O)C4=C(C3=O)C=CC=C4O)O)OC5CC(C(C(O5)C)OC6CC(C(C(O6)C)OC7C(=CC(=O)C(O7)C)N)O)N(C)C)O
Ebrotidine	100981-43-9	C1=CC(=CC=C1S(=O)(=O)NC=NCCSCC2=CSC(=N2)N=C(N)N)Br
Mirosamicin	73684-69-2	CCC1C(C2C(O2)C=CC(=O)C(CC(C(C(C=CC(=O)O1)C)OC3C(C(CC(O3)C)N(C)C)O)C)C)(COC4C(C(C(C(O4)C)O)OC)OC)O
Methyl isothiocyanate	556-61-6	CN=C=S
Methyl isobutyl ketone	108-10-1	CC(C)CC(=O)C
2-(2-Butoxyethoxy)ethanol	112-34-5	CCCCOCCOCCO
Propafenone hydrochloride	34183-22-7	CCCNCC(COC1=CC=CC=C1C(=O)CCC2=CC=CC=C2)O.Cl
Naproxen	22204-53-1	CC(C1=CC2=C(C=C1)C=C(C=C2)OC)C(=O)O
5-Aminoisoquinoline	1125-60-6	C1=CC2=C(C=CN=C2)C(=C1)N
Proanthocyanidin	18206-61-6	COC1=C(C=C(C=C1O)C2C(CC3=C(O2)C(=C(C=C3O)O)C4C(C(OC5=CC(=CC(=C45)O)O)C6=CC=C(C=C6)O)O)O)O
N-Methyl-N-nitroguanidine	62409-38-5	CN(C(=N)N)[N+](=O)[O-]
Isopropanol	67-63-0	CC(C)O
dopamine	51-61-6	C1=CC(=C(C=C1CCN)O)O
Desferrioxamine	70-51-9	CC(=O)N(CCCCCNC(=O)CCC(=O)N(CCCCCNC(=O)CCC(=O)N(CCCCCN)O)O)O
1,6-Hexanediamine Dihydrochloride	6055-52-3	C(CCCN)CCN.Cl.Cl
Nandrolone	434вЂђ22вЂђ0	CC12CCC3C(C1CCC2O)CCC4=CC(=O)CCC34
Aloesin	30861-27-9	CC1=CC(=C(C2=C1C(=O)C=C(O2)CC(=O)C)C3C(C(C(C(O3)CO)O)O)O)O
Methyl clofenapate	21340-68-1	CC(C)(C(=O)OC)OC1=CC=C(C=C1)C2=CC=C(C=C2)Cl
1,2-Dichloropropane	78-87-5	CC(CCl)Cl
Triethylenetetramine	112-24-3	C(CNCCNCCN)N
Tetraethylenepentamine	112-57-2	C(CNCCNCCNCCN)N
1-(2-Aminoethyl)piperazine	140-31-8	C1CN(CCN1)CCN
Furathiocarb	65907-30-4	CCCCOC(=O)N(C)SN(C)C(=O)OC1=CC=CC2=C1OC(C2)(C)C
Benfuracarb	82560-54-1	CCOC(=O)CCN(C(C)C)SN(C)C(=O)OC1=CC=CC2=C1OC(C2)(C)C
Ethaselen	217798-39-5	C1=CC=C2C(=C1)C(=O)N([Se]2)CCN3C(=O)C4=CC=CC=C4[Se]3
Acetaminophen	103-90-2	CC(=O)NC1=CC=C(C=C1)O
4-Ethyltoluene	622-96-8	CCC1=CC=C(C=C1)C
4-Amino-5-(3-(isopropylamino)-2,2-dimethyl-3-oxopropoxy)-2-methylquinoline-3-carboxylic acid	1359963-68-0	CC1=C(C(=C2C(=N1)C=CC=C2OCC(C)(C)C(=O)NC(C)C)N)C(=O)O
Behenyl alcohol	661-19-8	CCCCCCCCCCCCCCCCCCCCCCO
fluvastatin	93957-54-1	CC(C)N1C2=CC=CC=C2C(=C1C=CC(CC(CC(=O)O)O)O)C3=CC=C(C=C3)F
Lavoltidine	76956-02-0	CN1C(=NC(=N1)CO)NCCCOC2=CC=CC(=C2)CN3CCCCC3
Naloxegol	854601-70-0	COCCOCCOCCOCCOCCOCCOCCOC1CCC2(C3CC4=C5C2(C1OC5=C(C=C4)O)CCN3CC=C)O
Oxydemeton-methyl	301-12-2	CCS(=O)CCSP(=O)(OC)OC
4-Hydroxystilbene	6554-98-9	C1=CC=C(C=C1)C=CC2=CC=C(C=C2)O
Clomipramine hydrochloride	17321-77-6	CN(C)CCCN1C2=CC=CC=C2CCC3=C1C=C(C=C3)Cl.Cl
N-Ethyl-N'-nitro-N-nitrosoguanidine	4245-77-6	CCN(C(=N)N[N+](=O)[O-])N=O
Lidamidine hydrochloride	66283-88-3	CC1=C(C(=CC=C1)C)NC(=O)NC(=NC)N.Cl
Sertraline	79617-96-2	CNC1CCC(C2=CC=CC=C12)C3=CC(=C(C=C3)Cl)Cl
Dibenzo[a,l]pyrene	191-30-0	C1=CC=C2C(=C1)C=C3C=CC4=C5C3=C2C6=CC=CC=C6C5=CC=C4
Meteneprost potassium	122576-55-0	CCCCC(C)(C)C(C=CC1C(CC(=C)C1CC=CCCCC(=O)[O-])O)O.[K+]
Itazigrel	70529-35-0	COC1=CC=C(C=C1)C2=C(SC(=N2)C(F)(F)F)C3=CC=C(C=C3)OC
Piriprost potassium	88851-62-1	CCCCCC(C=CC1C(CC2=C1C=C(N2C3=CC=CC=C3)CCCCC(=O)[O-])O)O.[K+]
Spexil	88851-61-0	CCCCC1CC(=O)C2(C(O1)OC3C(C(C(C(C3O2)NC)O)NC)O)O.O.O.O.O.O.OS(=O)(=O)O
Furegrelate sodium	85666-17-7	C1=CC(=CN=C1)CC2=CC3=C(C=C2)OC(=C3)C(=O)[O-].[Na+]
Methylprednisolone acetate	53-36-1	CC1CC2C3CCC(C3(CC(C2C4(C1=CC(=O)C=C4)C)O)C)(C(=O)COC(=O)C)O
Cefmetazole	56796-20-4	CN1C(=NN=N1)SCC2=C(N3C(C(C3=O)(NC(=O)CSCC#N)OC)SC2)C(=O)O
Losulazine	72141-57-2	C1CN(CCN1C(=O)C2=CC=C(C=C2)NC3=C4C=CC(=CC4=NC=C3)C(F)(F)F)S(=O)(=O)C5=CC=C(C=C5)F
Acivicin	42228-92-2	C1C(ON=C1Cl)C(C(=O)O)N
Menogaril	71628-96-1	CC1(CC(C2=C(C3=C(C=C2C1)C(=O)C4=C5C(=CC(=C4C3=O)O)C6(C(C(C(C(O5)O6)O)N(C)C)O)C)O)OC)O
Adozelesin	110314-48-2	CC1=CNC2=C1C34CC3CN(C4=CC2=O)C(=O)C5=CC6=C(N5)C=CC(=C6)NC(=O)C7=CC8=CC=CC=C8O7
1-methyl-7-nitro-4-[5-(1-piperidyl)pentyl]-3H-quinoxalin-2-one		CN1C(=O)CN(C2=C1C=C(C=C2)[N+](=O)[O-])CCCCCN3CCCCC3
sesamin	607-80-7	C1C2C(COC2C3=CC4=C(C=C3)OCO4)C(O1)C5=CC6=C(C=C5)OCO6
Rubitecan	91421-42-0	CCC1(C2=C(COC1=O)C(=O)N3CC4=CC5=C(C=CC=C5[N+](=O)[O-])N=C4C3=C2)O
Dibenz[a,h]anthracene	53-70-3	C1=CC=C2C(=C1)C=CC3=CC4=C(C=CC5=CC=CC=C54)C=C32
Benzo[b]fluoranthene	205-99-2	C1=CC=C2C3=C4C(=CC=C3)C5=CC=CC=C5C4=CC2=C1
Chrysene	218-01-9	C1=CC=C2C(=C1)C=CC3=C2C=CC4=CC=CC=C43
Benzo[k]fluoranthene	207-08-9	C1=CC=C2C=C3C4=CC=CC5=C4C(=CC=C5)C3=CC2=C1
Indeno[1,2,3-cd]pyrene	193-39-5	C1=CC=C2C(=C1)C3=C4C2=CC5=CC=CC6=C5C4=C(C=C6)C=C3
Benzo[ghi]perylene	191-24-2	C1=CC2=C3C(=C1)C4=CC=CC5=C4C6=C(C=C5)C=CC(=C36)C=C2
O,O-Diethyl dithiophosphate	298-06-6	CCOP(=S)(OCC)S
Mofezolac	78967-07-4	COC1=CC=C(C=C1)C2=C(ON=C2C3=CC=C(C=C3)OC)CC(=O)O
Chloroacetonitrile	107-14-2	C(C#N)Cl
Rosiglitazone	122320-73-4	CN(CCOC1=CC=C(C=C1)CC2C(=O)NC(=O)S2)C3=CC=CC=N3
Pioglitazone	111025-46-8	CCC1=CN=C(C=C1)CCOC2=CC=C(C=C2)CC3C(=O)NC(=O)S3
Dihydroergocristine	17479-19-5	CC(C)C1(C(=O)N2C(C(=O)N3CCCC3C2(O1)O)CC4=CC=CC=C4)NC(=O)C5CC6C(CC7=CNC8=CC=CC6=C78)N(C5)C
4-Chloro-o-phenylenediamine	95-83-0	C1=CC(=C(C=C1Cl)N)N
Ethyl N-(4-chlorophenyl)carbamate	2621-80-9	CCOC(=O)NC1=CC=C(C=C1)Cl
ethyl N-(4-bromophenyl)carbamate	7451-53-8	CCOC(=O)NC1=CC=C(C=C1)Br
Terbinafine	91161-71-6	CC(C)(C)C#CC=CCN(C)CC1=CC=CC2=CC=CC=C21
Methoxyflurane	76-38-0	COC(C(Cl)Cl)(F)F
4-Hydroxynonenal	75899-68-2	CCCCCC(C=CC=O)O
Sucralose	56038-13-2	C(C1C(C(C(C(O1)OC2(C(C(C(O2)CCl)O)O)CCl)O)O)Cl)O
Citalopram	59729-33-8	CN(C)CCCC1(C2=C(CO1)C=C(C=C2)C#N)C3=CC=C(C=C3)F
Ornidazole	16773-42-5	CC1=NC=C(N1CC(CCl)O)[N+](=O)[O-]
Secnidazole	3366-95-8	CC1=NC=C(N1CC(C)O)[N+](=O)[O-]
Molindone hydrochloride	15622-65-8	CCC1=C(NC2=C1C(=O)C(CC2)CN3CCOCC3)C.Cl
Hexestrol	84-16-2	CCC(C1=CC=C(C=C1)O)C(CC)C2=CC=C(C=C2)O
Testosterone	58-22-0	CC12CCC3C(C1CCC2O)CCC4=CC(=O)CCC34C
Chloramphenicol	56-75-7	C1=CC(=CC=C1C(C(CO)NC(=O)C(Cl)Cl)O)[N+](=O)[O-]
Vinyl bromide	593-60-2	C=CBr
Acetaldehyde	75-07-0	CC=O
Azaserine	115-02-6	C(C(C(=O)O)N)OC(=O)C=[N+]=[N-]
N, N -Diacetylbenzidine	613-35-4	CC(=O)NC1=CC=C(C=C1)C2=CC=C(C=C2)NC(=O)C
2,4-Diaminoanisole	615-05-4	COC1=C(C=C(C=C1)N)N
1,2-Dibromo-3-chloropropane	96-12-8	C(C(CBr)Br)Cl
Methylthiouracil	56-04-2	CC1=CC(=O)NC(=S)N1
5-Nitroacenaphthene	602-87-9	C1CC2=CC=C(C3=CC=CC1=C23)[N+](=O)[O-]
Nitrofen	1836-75-5	C1=CC(=CC=C1[N+](=O)[O-])OC2=C(C=C(C=C2)Cl)Cl
Oil Orange ss	2646-17-5	CC1=CC=CC=C1N=NC2=C(C=CC3=CC=CC=C32)O
Phenobarbital	50-06-6	CCC1(C(=O)NC(=O)NC1=O)C2=CC=CC=C2
Ponceau 3R	1964-09-08	CC1=CC(=C(C=C1C)N=NC2=C3C=CC(=CC3=CC(=C2O)S(=O)(=O)[O-])S(=O)(=O)[O-])C.[Na+].[Na+]
Trp-P-1 acetate	62450-06-0	CC1=C2C(=C(N=C1N)C)C3=CC=CC=C3N2
Trp-P-2	62450-07-1	CC1=C2C3=CC=CC=C3NC2=CC(=N1)N
N'- nitrosonornicotine	350508-25-7	CC(=O)NC1C(C(C(OC1=NOC(=O)NC2=CC=CC=C2)CO)O)O
myricitrin	17912-87-7	CC1C(C(C(C(O1)OC2=C(OC3=CC(=CC(=C3C2=O)O)O)C4=CC(=C(C(=C4)O)O)O)O)O)O
myricetin	529-44-2	C1=C(C=C(C(=C1O)O)O)C2=C(C(=O)C3=C(C=C(C=C3O2)O)O)O
dextran sulfate sodium	94-09-7	CCOC(=O)C1=CC=C(C=C1)N
S-allylcysteine	21593-77-1	C=CCSCC(C(=O)O)N
s-300	57-11-4	CCCCCCCCCCCCCCCCCC(=O)O
human growth hormone	97305-48-1	CCC(C)C(C(=O)N1CCCC1C(=O)NC(CCCCN)C(=O)O)NC(=O)C(CC2=CC=C(C=C2)O)NC(=O)C(C)NC(=O)C(CCC(=O)O)NC(=O)C(CCC(=O)O)N
indirubin	479-41-4	C1=CC=C2C(=C1)C(=C(N2)O)C3=NC4=CC=CC=C4C3=O
Acetamiprid	160430-64-8	CC(=NC#N)N(C)CC1=CN=C(C=C1)Cl
folate	59-30-3	C1=CC(=CC=C1C(=O)NC(CCC(=O)O)C(=O)O)NCC2=CN=C3C(=N2)C(=O)NC(=N3)N
integerrimine	480-79-5	CC=C1CC(C(C(=O)OCC2=CCN3C2C(CC3)OC1=O)(C)O)C
Plumbagin	481-42-5	CC1=CC(=O)C2=C(C1=O)C=CC=C2O
Chloroform	67-66-3	C(Cl)(Cl)Cl
C.I. Acid Orange 10	1936-15-8	C1=CC=C(C=C1)N=NC2=C(C=CC3=CC(=CC(=C32)S(=O)(=O)[O-])S(=O)(=O)[O-])O.[Na+].[Na+]
FD&C Yellow 6	2783-94-0	C1=CC(=CC=C1N=NC2=C(C=CC3=C2C=CC(=C3)S(=O)(=O)[O-])O)S(=O)(=O)[O-].[Na+].[Na+]
Polybrominated biphenyl	59536-65-1	C1=CC(=C(C(=C1C2=CC(=C(C(=C2)Br)Br)Br)Br)Br)Br
4-Acetylaminofluorene	28322-02-3	CC(=O)NC1=CC=CC2=C1C3=CC=CC=C3C2
Acridine	260-94-6	C1=CC=C2C(=C1)C=C3C=CC=CC3=N2
Acrylic acid	79-10-7	C=CC(=O)O
Acridine orange	65-61-2	CN(C)C1=CC2=C(C=C1)C=C3C=CC(=CC3=N2)N(C)C
Anthracin	120-12-7	C1=CC=C2C=C3C=CC=CC3=CC2=C1
Dimethyl sulfoxide	67-68-5	CS(=O)C
Diphenylnitrosamine	86-30-6	C1=CC=C(C=C1)N(C2=CC=CC=C2)N=O
Mangiferin	4773-96-0	C1=C2C(=CC(=C1O)O)OC3=C(C2=O)C(=C(C(=C3)O)C4C(C(C(C(O4)CO)O)O)O)O
Isopropyl-N-carbamate	1746-77-6	CC(C)OC(=O)N
(-)-Copalic acid	20257-75-4	CC(=CC(=O)O)CCC1C(=C)CCC2C1(CCCC2(C)C)C
methionine	63-68-3	CSCCC(C(=O)O)N
propamocarb	24579-73-5	CCCOC(=O)NCCCN(C)C
2-hydroxy-2вЂ™,6вЂ™-diethylacetanilid	52559-52-1	CCC1=C(C(=CC=C1)CC)NC(=O)CO
2,6-diethylnitrosobenzene	99766-47-9	CCC1=C(C(=CC=C1)CC)N=O
2-chloro-2вЂ™,6вЂ™-diethylacetanilide	23184-66-9	CCCCOCN(C1=C(C=CC=C1CC)CC)C(=O)CCl
O6 -benzylguanine	19916-73-5	C1=CC=C(C=C1)COC2=NC(=NC3=C2NC=N3)N
sodium valproate	1069-66-5	CCCC(CCC)C(=O)[O-].[Na+]
nonylphenol ethoxylate	53610-02-9	CCCCCCCCCC1=CC=C(C=C1)O.C(CO)O.C(C(=O)O)O
2-phenyl-3, 3-bis(4-hydroxyphenyl)phthalimidine	6607вЂ“41-6	C1=CC=C(C=C1)N2C(=O)C3=CC=CC=C3C2(C4=CC=C(C=C4)O)C5=CC=C(C=C5)O
1,1,1,2,2-Pentafluoroethane	354-33-6	C(C(F)(F)F)(F)F
Iohexol	66108-95-0	CC(=O)N(CC(CO)O)C1=C(C(=C(C(=C1I)C(=O)NCC(CO)O)I)C(=O)NCC(CO)O)I
halothane	151-67-7	C(C(F)(F)F)(Cl)Br
Triphendiol	1213777-80-0	COC1=CC=C(C=C1)C2C(COC3=C2C=CC(=C3)O)C4=CC=C(C=C4)O
glutamine	56-85-9	C(CC(=O)N)C(C(=O)O)N
Punicalagin	65995-63-3	C1C2C(C3C(C(O2)O)OC(=O)C4=CC(=C(C(=C4C5=C(C(=C(C=C5C(=O)O3)O)O)O)O)O)O)OC(=O)C6=CC(=C(C(=C6C7=C(C(=C8C9=C7C(=O)OC2=C(C(=C(C3=C(C(=C(C=C3C(=O)O1)O)O)O)C(=C92)C(=O)O8)O)O)O)O)O)O)O
1.5-diaminoanthraquinone	129-44-2	C1=CC2=C(C(=C1)N)C(=O)C3=C(C2=O)C(=CC=C3)N
1.5-dichloroanthraquinone	82-46-2	C1=CC2=C(C(=C1)Cl)C(=O)C3=C(C2=O)C(=CC=C3)Cl
1,8-Dichloroanthraquinone	82-43-9	C1=CC2=C(C(=C1)Cl)C(=O)C3=C(C2=O)C=CC=C3Cl
6-nonadecyl salicylic acid	16611-84-0	CCCCCCCCCCCCCCCC1=C(C(=CC=C1)O)C(=O)O
Captopril	62571-86-2	CC(CS)C(=O)N1CCCC1C(=O)O
isatin	91-56-5	C1=CC=C2C(=C1)C(=O)C(=O)N2
creosote	8001-58-9	C1=COC2=C1C=NC(=O)N2
idarubicin	58957-92-9	CC1C(C(CC(O1)OC2CC(CC3=C2C(=C4C(=C3O)C(=O)C5=CC=CC=C5C4=O)O)(C(=O)C)O)N)O
N-nitrosothiazodine-4-carboxylic acid	88381-44-6	C1C(N(CS1)N=O)C(=O)O
minoxidil	38304-91-5	C1CCN(CC1)C2=NC(=N)N(C(=C2)N)O
m-Nitrobenzoic acid	121-92-6	OC(=O)c1cccc(c1)[N+]([O-])=O
C.I. Acid Orange 10	1936-15-8	[Na+].[Na+].[O-][S](=O)(=O)c1cc2C=CC(=O)\C(=N/Nc3ccccc3)c2c(c1)[S]([O-])(=O)=O
o-Chloroaniline	95-51-2	Nc1ccccc1Cl
Lauric acid diethanolamine condensate	120-40-1	CCCCCCCCCCCC(=O)N(CCO)CCO
Isobutyl nitrite	542-56-3	CC(C)CON=O
N-Methyl-3-oxobutyramide	20306-75-6	CNC(=O)CC(C)=O
C.I. Acid Red 14	3567-69-9	[Na+].[Na+].[O-][S](=O)(=O)c1ccc(N\N=C\2C=C(c3ccccc3C2=O)[S]([O-])(=O)=O)c4ccccc14
Ethylene bis acrylamide	2956-58-3	C=CC(=O)NCCNC(=O)C=C
Tetrafluoroethylene	116-14-3	FC(F)=C(F)F
5-Methoxypsoralen	484-20-8	COc1c2ccoc2cc3OC(=O)C=Cc13
t-Butylhydroquinone	1948-33-0	CC(C)(C)c1cc(O)ccc1O
Allyl bromide	106-95-6	BrCC=C
Isoeugenol	97-54-1	COc1cc(\C=C\C)ccc1O
5-(4-Nitrophenyl)-2,4-pentadien-1-al (NPPD)	2608-48-2	[O-][N+](=O)c1ccc(\C=C/C=C/C=O)cc1
Monuron	150-68-5	CN(C)C(=O)Nc1ccc(Cl)cc1
Pentachloroethane	76-01-7	ClC(Cl)C(Cl)(Cl)Cl
Myristicin	607-91-0	COc1cc(CC=C)cc2OCOc12
Epichlorhydrin	106-89-8	ClCC1CO1
FD & C Yellow No. 6	2783-94-0	[Na+].[Na+].[O-][S](=O)(=O)c1ccc(N\N=C2\C(=O)C=Cc3cc(ccc23)[S]([O-])(=O)=O)cc1
Methyl styryl ketone	122-57-6	CC(=O)\C=C\c1ccccc1
Pentachlorobenzene	608-93-5	Clc1cc(Cl)c(Cl)c(Cl)c1Cl
Methyl dopa	555-30-6	C[C@](N)(Cc1ccc(O)c(O)c1)C(O)=O
Cyclophosphamide monohydrate	6055-19-2	O.ClCCN(CCCl)[P]1(=O)NCCCO1
Casanthranol (cascara sagrada extract)	8024-48-4	C1=CC2=C(C(=C1)O)C(=O)C3=C(C2OC4C(C(C(C(O4)CO)O)O)O)C=C(C=C3O)CO
Acetone	67-64-1	CC(C)=O
Sodium thioglycolate	367-51-1	[Na+].[O-]C(=O)CS
5,5-Diphenylhydantoin (phenytoin)	57-41-0	O=C1NC(=O)C(N1)(c2ccccc2)c3ccccc3
Tetralin	119-64-2	C1CCc2ccccc2C1
1-Bromopropane	106-94-5	CCCBr
5-Amino-o-cresol	2835-95-2	Cc1ccc(N)cc1O
Vinpocetine	42971-09-5	CCOC(=O)C1=C[C@]2(CC)CCCN3CCc4c5ccccc5n1c4[C@H]23
Ethoxyquin	91-53-2	CCOc1ccc2NC(C)(C)C=C(C)c2c1
1,2-Dibromo-2,4-dicyanobutane	35691-65-7	BrCC(Br)(CCC#N)C#N
Tribromomethane	75-25-2	BrC(Br)Br
tert-Butyl alcohol	75-65-0	CC(C)(C)O
Dibutyl Phthalate	84-74-2	CCCCOC(=O)c1ccccc1C(=O)OCCCC
DL-Camphor	76-22-2	CC1(C)C2CCC1(C)C(=O)C2
2-Hydroxy-4-methoxybenzophenone	131-57-7	COc1ccc(c(O)c1)C(=O)c2ccccc2
Ethyl cyanoacrylate	7085-85-0	CCOC(=O)C(=C)C#N
N-Ethyl-N-nitrosourea	759-73-9	CCN(N=O)C(N)=O
Ethanone, 1-(1,2,3,4,5,6,7,8-Octahydro-2,3,8,8-Tetramethyl-2-Naphthalenyl)- (Iso-E Super; OTNE)	54464-57-2	CC1CC2=C(CC1(C)C(C)=O)C(C)(C)CCC2
Allyl acetate	591-87-7	CC(=O)OCC=C
Chlorodibromomethane	124-48-1	ClC(Br)Br
3-Oxobutanamide	5977-14-0	CC(=O)CC(N)=O
2-Propenamide, N-(3-(dimethylamino)propyl)-2-methyl-	5205-93-6	CN(C)CCCNC(=O)C(C)=C
Bromochloroacetic acid	5589-96-8	OC(=O)C(Cl)Br
2,4-Dimethoxyaniline hydrochloride	54150-69-5	[H+].[Cl-].COc1ccc(N)c(OC)c1
Tetrabromo-o-cresol	576-55-6	Cc1c(O)c(Br)c(Br)c(Br)c1Br
5,6-Dichloro-2-benzothiazolamine	24072-75-1	Nc1sc2cc(Cl)c(Cl)cc2n1
3-Iodo-1,2-propanediol	554-10-9	OCC(O)CI
Propylene glycol mono-t-butyl ether	57018-52-7	CC(O)COC(C)(C)C
alpha-Pinene	80-56-8	CC1=CCC2CC1C2(C)C
Triethanolamine	102-71-6	OCCN(CCO)CCO
Methyl carbamate	598-55-0	COC(N)=O
11-Aminoundecanoic acid	2432-99-7	NCCCCCCCCCCC(O)=O
N,N-Dimethyl-p-toluidine	99-97-8	CN(C)c1ccc(C)cc1
Methyl bromide	74-83-9	CBr
Geranyl acetate	105-87-3	CC(=O)OC/C=C(C)/CCC=C(C)C
4,4'-Oxydianiline	101-80-4	Nc1ccc(Oc2ccc(N)cc2)cc1
Polybrominated biphenyl mixture (Firemaster FF-1)	67774-32-7	Brc1cc(Br)c(cc1Br)c2cc(Br)c(Br)cc2Br
Diethylamine	109-89-7	CCNCC
2,6-Dichloro-p-phenylenediamine	609-20-1	Nc1cc(Cl)c(N)c(Cl)c1
Acrylamide	79-06-1	NC(=O)C=C
Sulfolane	126-33-0	O=[S]1(=O)CCCC1
Nitrofurazone	59-87-0	NC(=O)N/N=C/c1oc(cc1)[N+]([O-])=O
Trimethoprim/sulfamethoxazole (commercial)	8064-90-2	COc1cc(Cc2cnc(N)nc2N)cc(OC)c1OC.Cc3onc(N[S](=O)(=O)c4ccc(N)cc4)c3
C.I. Direct Black 80	8003-69-8	[Na+].[Na+].[Na+].Nc1ccc2C=C(\C(=N/Nc3ccc4C=C(\C(=N/Nc5ccc(cc5)N=Nc6ccc(N)c7ccc(cc67)[S]([O-])(=O)=O)C(=O)c4c3)[S]([O-])(=O)=O)C(=O)c2c1)[S]([O-])(=O)=O
Senna (powdered)	2013-11-04	OC[C@H]1O[C@@H](Oc2cccc3[C@@H]([C@@H]4c5cccc(O[C@@H]6O[C@H](CO)[C@@H](O)[C@H](O)[C@H]6O)c5C(=O)c7c(O)cc(cc47)C(O)=O)c8cc(cc(O)c8C(=O)c23)C(O)=O)[C@H](O)[C@@H](O)[C@@H]1O
Ionic Liquid: 1-Butyl-3-methylimidazolium Chloride	79917-90-1	CCCCn1cc[n+](C)c1
Butyl benzyl phthalate	85-68-7	CCCCOC(=O)c1ccccc1C(=O)OCc2ccccc2
Phenol	108-95-2	Oc1ccccc1
beta-Picoline	108-99-6	Cc1cccnc1
Cresols	1319-77-3	Cc1ccc(O)cc1
2-Naphthylamine	91-59-8	Nc1ccc2ccccc2c1
Chlorambucil	305-03-3	OC(=O)CCCc1ccc(cc1)N(CCCl)CCCl
Benzonitrile	100-47-0	N#Cc1ccccc1
Cefuroxime	55268-75-2	CO\N=C(C(=O)N[C@H]1[C@H]2SCC(=C(N2C1=O)C(O)=O)COC(N)=O)/c3occc3
1,2,4,5-Tetrachlorobenzene	95-94-3	Clc1cc(Cl)c(Cl)cc1Cl
Ethyl vinyl ketone	1629-58-9	CCC(=O)C=C
C.I. Disperse Blue 1	2475-45-8	Nc1ccc(N)c2C(=O)c3c(N)ccc(N)c3C(=O)c12
Pyridine	110-86-1	c1ccncc1
Methylene bis(thiocyanate)	6317-18-6	N#CSCSC#N
Butanal oxime	110-69-0	CCC\C=N/O
2-(4-Aminophenyl)-6-methyl-7-benzothiazole sulfonic acid	130-17-6	Cc1ccc2nc(sc2c1[S](O)(=O)=O)c3ccc(N)cc3
Tris(Chloropropyl)phosphate	13674-84-5	CC(CCl)O[P](=O)(OC(C)CCl)OC(C)CCl
Dimethylvinyl chloride (DMVC)	513-37-1	CC(C)=CCl
6-Methoxy-2-benzothiazolamine	1747-60-0	COc1ccc2nc(N)sc2c1
beta-Sitosterol	83-46-5	CC[C@H](CC[C@@H](C)[C@H]1CC[C@H]2[C@@H]3CC=C4C[C@@H](O)CC[C@]4(C)[C@H]3CC[C@]12C)C(C)C
Bupivacaine hydrochloride	14252-80-3	[H+].[Cl-].CCCCN1CCCCC1C(=O)Nc2c(C)cccc2C
p-Toluenesulfonamide	70-55-3	Cc1ccc(cc1)[S](N)(=O)=O
Oleic acid diethanolamine condensate	93-83-4	CCCCCCCC/C=C/CCCCCCCC(=O)N(CCO)CCO
Allyl glycidyl ether	106-92-3	C=CCOCC1CO1
Iodinated glycerol	5634-39-9	CC(I)C1OCC(CO)O1
Tetrabromobisphenol A-bis(2,3-dibromopropyl ether)	21850-44-2	CC(C)(c1cc(Br)c(OCC(Br)CBr)c(Br)c1)c2cc(Br)c(OCC(Br)CBr)c(Br)c2
Nitromethane	75-52-5	C[N+]([O-])=O
S-adenosylmethionine chloride	24346-00-7	[Cl-].C[S+](CC[C@H](N)C(O)=O)C[C@H]1O[C@H]([C@H](O)[C@@H]1O)n2cnc3c(N)ncnc23
Crotonaldehyde	4170-30-3	C\C=C/C=O
Prilocaine hydrochloride	1786-81-8	[H+].[Cl-].CCCNC(C)C(=O)Nc1ccccc1C
Vanillin	121-33-5	COc1cc(C=O)ccc1O
Divinylbenzene	1321-74-0	C=Cc1ccccc1C=C
Dibromoacetonitrile	3252-43-5	BrC(Br)C#N
Sulfisoxazole	127-69-5	Cc1noc(N[S](=O)(=O)c2ccc(N)cc2)c1C
Ionic Liquid: 1-Ethyl-3-methylimidazolium Chloride	65039-09-0	CCn1cc[n+](C)c1
bis(2-Chloroethoxy)methane	111-91-1	ClCCOCOCCCl
5-Azacytidine	320-67-2	NC1=NC(=O)N(C=N1)[C@@H]2O[C@H](CO)[C@@H](O)[C@H]2O
Decalin	91-17-8	C1CCC2CCCCC2C1
5-(Hydroxymethyl)-2-furfural	67-47-0	OCc1oc(C=O)cc1
DL-menthol	89-78-1	CC(C)[C@@H]1CC[C@@H](C)C[C@H]1O
2-Methyl-2-ethoxypropane (ETBE)	637-92-3	CCOC(C)(C)C
Mitomycin C	50-07-7	CO[C@@]12[C@H](COC(N)=O)C3=C(N1C[C@@H]4N[C@H]24)C(=O)C(=C(N)C3=O)C
Pulegone	89-82-7	C[C@@H]1CCC(=C(C)C)C(=O)C1
1,4-Dichlorobenzene (p-dichlorobenzene)	106-46-7	Clc1ccc(Cl)cc1
Carisoprodol	78-44-4	CCCC(C)(COC(N)=O)COC(=O)NC(C)C
3-Chloro-2-methylpropene	563-47-3	CC(=C)CCl
o-Chloropyridine	109-09-1	Clc1ccccn1
Kava kava extract	9000-38-8	COC1=CC(=O)OC(C1)C=CC2=CCCC=C2
Salicylazosulfapyridine	599-79-1	OC(=O)C1=C\C(C=CC1=O)=N/Nc2ccc(cc2)[S](=O)(=O)Nc3ccccn3
Octabromodiphenyl ether	32536-52-0	Brc1cc(Oc2cc(Br)c(Br)c(Br)c2Br)c(Br)c(Br)c1Br
p-Nitrobenzoic acid	62-23-7	OC(=O)c1ccc(cc1)[N+]([O-])=O
Elmiron (sodium pentosanpolysulfate)	37319-17-8	COC1COC(C(C1OS(=O)(=O)[O-])OS(=O)(=O)[O-])OC2COC(C(C2OS(=O)(=O)[O-])OS(=O)(=O)[O-])OC3COC(C(C3OS(=O)(=O)[O-])OC4C(C(C(C(O4)C(=O)[O-])OC)OS(=O)(=O)[O-])OS(=O)(=O)[O-])OC5COC(C(C5OS(=O)(=O)[O-])OS(=O)(=O)[O-])OC.[Na+].[Na+].[Na+].[Na+].[Na+].[Na+].[Na+].[Na+].[Na+].[Na+]
Bixin	6983-79-5	COC(=O)\C=C\C=C(C)\C=C\C=C(C)\C=C/C=C(C)/C=C\C=C(C)/C=C\C(O)=O
Acesulfame potassium	55589-62-3	[K+].CC1=CC(=O)N=[S]([O-])(=O)O1
Ethyl methanesulfonate	62-50-0	CCO[S](C)(=O)=O
m-Chloroaniline	108-42-9	Nc1cccc(Cl)c1
1-Butyl-1-methylpyrrolidinium Chloride	479500-35-1	CCCC[N+]1(CCCC1)C.[Cl-]
Reserpine	50-55-5	CO[C@H]1[C@@H](C[C@@H]2CN3CCc4c([nH]c5cc(OC)ccc45)[C@H]3C[C@@H]2[C@@H]1C(=O)OC)OC(=O)c6cc(OC)c(OC)c(OC)c6
Dicyclohexylcarbodiimide	538-75-0	C1CCC(CC1)N=C=NC2CCCCC2
1,1,2,2-Tetrachloroethane	79-34-5	ClC(Cl)C(Cl)Cl
2,3-Butanedione	431-03-8	CC(=O)C(C)=O
Ethidium bromide	1239-45-8	[Br-].CC[n+]1c2cc(N)ccc2c3ccc(N)cc3c1c4ccccc4
Diallyl phthalate	131-17-9	C=CCOC(=O)c1ccccc1C(=O)OCC=C
Benzyl acetate	140-11-4	CC(=O)OCc1ccccc1
p-Chloro-a,a,a-trifluorotoluene	98-56-6	FC(F)(F)c1ccc(Cl)cc1
1,1,1,2-Tetrachloroethane	630-20-6	ClCC(Cl)(Cl)Cl
o-Cresol	95-48-7	Cc1ccccc1O
m-Nitrotoluene	99-08-1	Cc1cccc(c1)[N+]([O-])=O
N-Butylpyridinium Chloride	1124-64-7	CCCC[n+]1ccccc1
N-Ethyl Acetoacetamide	10138-46-2	CCNC(=O)CC(C)=O
Diethylstilbestrol	56-53-1	CC\C(c1ccc(O)cc1)=C(\CC)c2ccc(O)cc2
Actinomycin D	50-76-0	CC(C)C1NC(=O)C(NC(=O)c2ccc(C)c3OC4=C(C)C(=O)C(=C(C(=O)NC5C(C)OC(=O)C(C(C)C)N(C)C(=O)CN(C)C(=O)C6CCCN6C(=O)C(NC5=O)C(C)C)C4=Nc23)N)C(C)OC(=O)C(C(C)C)N(C)C(=O)CN(C)C(=O)C7CCCN7C1=O
2,6-Toluenediamine dihydrochloride (2,6-diaminotoluene dihydrochloride)	15481-70-6	[H+].[H+].[Cl-].[Cl-].Cc1c(N)cccc1N
Acetoin	513-86-0	CC(O)C(C)=O
Benzophenone	119-61-9	O=C(c1ccccc1)c2ccccc2
Cumene	98-82-8	CC(C)c1ccccc1
Di(2-ethylhexyl)adipate	103-23-1	CCCCC(CC)COC(=O)CCCCC(=O)OCC(CC)CCCC
Milk thistle extract	84604-20-6	COC1=C(C=CC(=C1)C2C(OC3=C(O2)C=C(C=C3)C4C(C(=O)C5=C(C=C(C=C5O4)O)O)O)CO)O
Ethoxylated dodecyl alcohol	9002-92-0	CCCCCCCCCCCCOCCO
Melphalan	148-82-3	NC(Cc1ccc(cc1)N(CCCl)CCCl)C(O)=O
Tenofovir	147127-20-6	C[C@H](Cn1cnc2c(N)ncnc12)OC[P](O)(O)=O
Dibromoacetic acid	631-64-1	OC(=O)C(Br)Br
beta-Bromo-beta-nitrostyrene	7166-19-0	[O-][N+](=O)\C(Br)=C/c1ccccc1
Chlorpheniramine maleate	113-92-8	C[NH+](C)CCC(c1ccc(Cl)cc1)c2ccccn2.OC(=O)\C=C/C([O-])=O
2-Chloroethanol (ethylene chlorohydrin)	107-07-3	OCCCl
Wyeth 14,643 (WY)	50892-23-4	Cc1cccc(Nc2cc(Cl)nc(SCC(O)=O)n2)c1C
2-Biphenylamine hydrochloride	2185-92-4	[H+].[Cl-].Nc1ccccc1c2ccccc2
L-Ascorbic acid	50-81-7	OCC(O)C1OC(=C(O)C1=O)O
2,3-Pentanedione	600-14-6	CCC(=O)C(C)=O
beta-Myrcene	123-35-3	CC(C)=CCCC(=C)C=C
Chromium carbonyl	13007-92-6	[Cr].[C-]#[O+].[C-]#[O+].[C-]#[O+].[C-]#[O+].[C-]#[O+].[C-]#[O+]
Cytembena	21739-91-3	[Na+].COc1ccc(cc1)C(=O)\C(Br)=C/C([O-])=O
alpha/beta Thujone mixture	76231-76-0	CC1C2CC2(CC1=O)C(C)C
1,3-Dioxane	505-22-6	C1COCOC1
Tetrabromobisphenol A	79-94-7	CC(C)(c1cc(Br)c(O)c(Br)c1)c2cc(Br)c(O)c(Br)c2
Dibromomannitol	488-41-5	OC(CBr)C(O)C(O)C(O)CBr
2,4,7-Trinitro-fluoren-9-one	129-79-3	[O-][N+](=O)c1ccc2c(c1)C(=O)c3cc(cc(c23)[N+]([O-])=O)[N+]([O-])=O
Diphenolic acid	126-00-1	CC(CCC(O)=O)(c1ccc(O)cc1)c2ccc(O)cc2
n-Hexane	110-54-3	CCCCCC
2-Amino-4-nitrophenol	99-57-0	Nc1cc(ccc1O)[N+]([O-])=O
3,4-Dihydrocoumarin	119-84-6	O=C1CCc2ccccc2O1
2,4-Diaminotoluene (2,4-toluene diamine)	95-80-7	Cc1ccc(N)cc1N
Glycoluril	496-46-8	O=C1NC2NC(=O)NC2N1
Hydroxyurea	127-07-1	NC(=O)NO
Hexachlorocyclopentadiene	77-47-4	ClC1=C(Cl)C(Cl)(Cl)C(=C1Cl)Cl
Acetonitrile	75-05-8	CC#N
4-Hexylresorcinol	136-77-6	CCCCCCc1ccc(O)cc1O
Methyl ethyl ketoxime	96-29-7	CC\C(C)=N\O
Pentabromodiphenyl Ether Mixture [DE-71 (Technical Grade)]	32534-81-9	Brc1ccc(Oc2cc(Br)c(Br)cc2Br)c(Br)c1
Diglycidyl resorcinol ether (DGRE)	101-90-6	C1OC1COc2cccc(OCC3CO3)c2
Malonamide	108-13-4	NC(=O)CC(N)=O
Leucomalachite green	129-73-7	CN(C)c1ccc(cc1)C(c2ccccc2)c3ccc(cc3)N(C)C
2',3'-Didehydro-3'-deoxythymidine	3056-17-5	CC1=CN([C@@H]2O[C@H](CO)C=C2)C(=O)NC1=O
Emtricitabine (FTC)	143491-57-0	NC1=NC(=O)N(C=C1F)[C@@H]2CS[C@H](CO)O2
Bromodichloroacetic Acid	71133-14-7	OC(=O)C(Cl)(Cl)Br
Berberine chloride	633-65-8	[Cl-].COc1ccc2cc3c4cc5OCOc5cc4CC[n+]3cc2c1OC
Ginseng	50647-08-0	CC1(CCC2(CCC3(C(=CCC4C3(CCC5C4(CC(C(C5(C)C(=O)OC6C(C(C(C(O6)CO)O)O)O)O)O)C)C)C2C1)CO)C(=O)OC7C(C(C(C(O7)CO)O)O)O)C
Pyrilamine maleate	59-33-6	COc1ccc(CN(CCN(C)C)c2ccccn2)cc1.OC(=O)\C=C/C(O)=O
2-Mercaptobenzimidazole	583-39-1	S=C1Nc2ccccc2N1
C.I. Acid Yellow 73 (Fluorescein sodium)	518-47-8	[Na+].[Na+].[O-]C(=O)c1ccccc1C2=C3C=CC(=O)C=C3Oc4cc([O-])ccc24
Dimethyl hydrogen phosphite	868-85-9	CO[P+](=O)OC
Benzyltrimethyl ammonium chloride	56-93-9	[Cl-].C[N+](C)(C)Cc1ccccc1
N,N-Dimethylacetoacetamide	2044-64-6	CN(C)C(=O)CC(C)=O
2-Mercaptobenzothiazole	149-30-4	S=C1Nc2ccccc2S1
1-Chloro-2-propanol, technical	127-00-4	CC(O)CCl
p-Methylcatechol	452-86-8	Cc1ccc(O)c(O)c1
Imidazolidinyl urea	39236-46-9	OCN1C(NC(=O)NCNC(=O)NC2N(CO)C(=O)NC2=O)C(=O)NC1=O
Castor oil	8001-79-4	CCCCCCC(CC=CCCCCCCCC(=O)OCC(COC(=O)CCCCCCCC=CCC(CCCCCC)O)OC(=O)CCCCCCCC=CCC(CCCCCC)O)O
Estragole	140-67-0	COc1ccc(CC=C)cc1
Theophylline	58-55-9	CN1C(=O)N(C)c2nc[nH]c2C1=O
C.I. Disperse Yellow 3	2832-40-8	CC(=O)Nc1ccc(N\N=C\2C=C(C)C=CC2=O)cc1
Formamide	75-12-7	NC=O
N,N'-methylenebisacrylamide	110-26-9	C=CC(=O)NCNC(=O)C=C
Allyl isothiocyanate	57-06-7	C=CCN=C=S
Propyl gallate	121-79-9	CCCOC(=O)c1cc(O)c(O)c(O)c1
2-Methyl-1,3-benzenediol	608-25-3	Cc1c(O)cccc1O
Butyraldehyde	123-72-8	CCCC=O
Methyleugenol	93-15-2	COc1ccc(CC=C)cc1OC
Furosemide	54-31-9	N[S](=O)(=O)c1cc(C(O)=O)c(NCc2occc2)cc1Cl
Bromodichloromethane	75-27-4	C(Cl)(Cl)Br
Erythritol anhydride	298-18-0	C1(C2CO2)CO1
Dehydroacetic acid sodium salt	4418-26-2	C(C)(=O)[C-]1C(=O)C=C(C)OC1=O.[Na+]
Geranyl acetate	105-87-3	C(C)(C)=CCCC(C)=COC(C)=O
Zidovudine	30516-87-1	C1(=O)C(C)=CN([C@@]2C[C@](N=N#N)[C@@](CO)O2)C(=O)N1
Methyl methanesulfonate	66-27-3	COS(C)(=O)=O
2-(2-Nitrovinyl)furan	699-18-3	C1(C=CN(=O)=O)=CC=CO1
Coumaphos	56-72-4	C1(C)c2c(cc(OP(=S)(OCC)OCC)cc2)OC(=O)C=1Cl
Malathion	121-75-5	C(=O)(C(CC(=O)OCC)SP(=S)(OC)OC)OCC
Ascorbic Acid	50-81-7	C1(=O)C(O)=C(O)[C@@]([C@](O)CO)O1
Cinnamaldehyde	104-55-2	c1(C=CC=O)ccccc1
mitomycin C	50-07-7	C12C(=O)C(C)=C(N)C(=O)C=1[C@](COC(N)=O)[C@]1(OC)[C@@]3[C@@](CN21)[N@@]3
Colchicine	64-86-8	C12C(c3c(OC)c(OC)c(OC)cc3CC[C@]1NC(C)=O)=CC=C(OC)C(=O)C=2
Vincaleukoblastine sulfate	143-67-9	C(=O)([C@@]1(c2c(OC)cc3c([C@]45[C@@]([C@](O)(C(=O)OC)[C@](OC(C)=O)[C@@]6(CC)C=CCN([C@@]46)CC5)N3C)c2)C2=C(c3c(cccc3)N2)CCN2C[C@@](O)(CC)C[C@](C2)C1)OC.O=S(=O)(O)O
Tocladesine	41941-56-4	c1(N)c2c(N([C@@]3[C@](O)[C@]4[C@](COP(=O)(O)O4)O3)C(Cl)=N2)ncn1
2-Methyl-2-vinyloxirane	1838-94-4	C1(C)(C=C)CO1
Vincristine	57-22-7	C(=O)([C@]1(c2c(OC)cc3c([C@@]45[C@@]([C@@](O)(C(=O)OC)[C@](OC(C)=O)[C@@]6(CC)C=CCN([C@@]46)CC5)N3C=O)c2)C2=C(c3c(cccc3)N2)CC[N@@]2C[C@@](O)(CC)C[C@](C2)C1)OC
Methotrexate	59-05-2	C(=O)(c1ccc(N(C)Cc2cnc3c(c(N)nc(N)n3)n2)cc1)N[C@](C(=O)O)CCC(=O)O
Dexamethasone	50-02-2	C(=O)([C@@]1(O)[C@@]2(C)[C@@]([C@]3[C@](F)([C@@]4(C)C(=CC(=O)C=C4)CC3)[C@@](O)C2)C[C@@]1C)CO
Triphenyltin hydroxide	76-87-9	c1([Sn](O)(c2ccccc2)c2ccccc2)ccccc1
Mestranol	72-33-3	C(#C)[C@]1(O)[C@]2(C)[C@@]([C@]3[C@](c4c(cc(OC)cc4)CC3)CC2)CC1
Fluoxymesterone	76-43-7	C12[C@](C)([C@@]3(F)[C@@]([C@]4[C@](C)([C@](C)(O)CC4)C[C@]3O)CC1)CCC(=O)C=2
Doxorubicin	23214-92-8	c12C(=O)c3c(C(=O)c1c(O)c1c(c2O)[C@](O[C@@]2C[C@@](N)[C@@](O)[C@@](C)O2)C[C@@](O)(C(=O)CO)C1)cccc3OC
Nicotine	54-11-5	c1([C@]2CCCN2C)cccnc1
Bleomycin	11056-06-7	C(=O)(c1c(C)c(N)nc([C@](CC(N)=O)NC[C@](N)C(N)=O)n1)N[C@@](C(=O)N[C@@](C)[C@@](O)[C@](C)C(=O)N[C@@](C(=O)NCCC1=NC(C2=NC(C(=O)NCCC[S+](C)C)=CS2)=CS1)[C@](C)O)[C@@](C1=CNC=N1)OC1C(OC2C(O)C(OC(N)=O)C(O)C(CO)O2)C(O)C(O)C(CO)O1
(16R)-16-ethyl-16-hydroxy-18-oxa-1,10-diazapentacyclo[11.8.0.02,11.04,9.015,20]henicosa-2,4,6,8,10,13,15(20)-heptaene-17,21-dione		C1(=O)[C@@](O)(CC)C2=C(C(=O)N3c4c(CC3=C2)nc2c(cccc2)c4)CO1
Zearalenone	17924-92-4	C1(=O)c2c(C=CCCCC(=O)CCC[C@](C)O1)cc(O)cc2O
	127244-29-5	c1(C(C)(C)c2cc([N+](=O)[O-])c(O)cc2)cc([N+](=O)[O-])c(O)cc1
Tubulozole HCl	84697-22-3	[C@@]1(c2c(Cl)cc(Cl)cc2)(CN2C=CN=C2)O[C@@](CSc2ccc(NC(=O)OCC)cc2)CO1
Proglinazine	68228-20-6	C(=O)(O)CNc1nc(Cl)nc(NC(C)C)n1
Maltol	118-71-8	C1(=O)C(O)=C(C)OC=C1
Deltamethrin	52918-63-5	C(#N)[C@@](c1cc(Oc2ccccc2)ccc1)OC(=O)[C@]1C(C)(C)[C@]1C=C(Br)Br
Imazapyr	81334-34-1	C(=O)(O)c1c(C2=NC(C)(C(C)C)C(=O)N2)nccc1
Etoposide	33419-42-0	c1(OC)c(O)c(OC)cc([C@]2c3c([C@@](O[C@@]4[C@@](O)[C@@](O)[C@]5[C@](CO[C@@](C)O5)O4)[C@@]4[C@@]2C(=O)OC4)cc2c(c3)OCO2)c1
Apicidin	183506-66-3	C1(C[C@@]2C(=O)N[C@@]([C@](C)CC)C(=O)N3[C@@](C(=O)N[C@@](CCCCCC(=O)CC)C(=O)N2)CCCC3)C2C(C=CC=C2)N(OC)C=1
Triclosan	3380-34-5	c1(Oc2c(Cl)cc(Cl)cc2)c(O)cc(Cl)cc1
6-Nonadecylsalcylic acid	126633-45-2	C(=O)(O)c1c(O)cccc1CCCCCCCCCCCCCCCCCCC
Styrene	100-42-5	c1(C=C)ccccc1
5-(2-Chloroethyl)-2'-deoxyuridine	90301-59-0	C1(=O)C(CCCl)=CN([C@@]2C[C@@](O)[C@@](CO)O2)C(=O)N1
2',3'-Dideoxyadenosine	4097-22-7	c1(N)c2c(N([C@@]3CC[C@@](CO)O3)C=N2)ncn1
Fumonisin b1	116355-83-0	C(=O)(O)[C@](CC(=O)O[C@]([C@]([C@@](C)CCCC)OC(=O)C[C@@](C(=O)O)CC(=O)O)C[C@](C)C[C@@](O)CCCC[C@@](O)C[C@](O)[C@](C)N)CC(=O)O
Fluorescein sodium	518-47-8	c12C3(c4c(C(=O)O3)cccc4)c3c(cc([O-])cc3)Oc1cc([O-])cc2.[Na+].[Na+]
Glutaraldehyde	111-30-8	C(=O)CCCC=O
Dimethyl glutarate	1119-40-0	C(=O)(CCCC(=O)OC)OC
Triethylamine	121-44-8	C(C)N(CC)CC
Melphalan	148-82-3	C(=O)(O)[C@](N)Cc1ccc(N(CCCl)CCCl)cc1
Disperse yellow 3	2832-40-8	c1(O)c(N=Nc2ccc(NC(C)=O)cc2)cc(C)cc1
Treosulfan	299-75-2	[C@](O)([C@@](O)COS(C)(=O)=O)COS(C)(=O)=O
Stavudine	3056-17-5	C1(=O)C(C)=CN([C@@]2C=C[C@@](CO)O2)C(=O)N1
Azacitidine	320-67-2	C1(=O)N=C(N)N=CN1[C@@]1[C@](O)[C@](O)[C@@](CO)O1
2,2-Bis(bromomethyl)-1,3-propanediol	3296-90-0	C(CO)(CO)(CBr)CBr
Carmoisine	3567-69-9	c1(S(=O)(=O)[O-])c2c(c(O)c(N=Nc3c4c(c(S(=O)(=O)[O-])cc3)cccc4)c1)cccc2.[Na+].[Na+]
Ribavirin	36791-04-5	C(N)(=O)C1N=CN([C@@]2[C@](O)[C@@](O)[C@@](CO)O2)N=1
Mitobronitol	488-41-5	[C@](O)([C@@](O)[C@](O)[C@@](O)CBr)CBr
Reserpine	50-55-5	C12c3c(cc(OC)cc3)NC=1[C@]1C[C@@]3[C@](C(=O)OC)[C@@](OC)[C@](OC(=O)c4cc(OC)c(OC)c(OC)c4)C[C@@]3CN1CC2
Cytarabine hydrochloride	69-74-9	C1(N)C=CN([C@@]2[C@@](O)[C@](O)[C@@](CO)O2)C(=O)N=1.Cl
Zalcitabine	7481-89-2	C1(N)C=CN([C@@]2CC[C@@](CO)O2)C(=O)N=1
Methyl vinyl ketone	78-94-4	C(C)(=O)C=C
Dimethyl hydrogen phosphite	868-85-9	COP(=O)OC
C.I. Direct Black 80	8003-69-8	[Na+].[Na+].[Na+].[O-]S(=O)(=O)c1cc7c(cc1)c(N)ccc7/N=N\c2ccc(cc2)/N=N/c4c(cc3ccc(cc3c4O)\N=N/c6c(cc5ccc(N)cc5c6O)S([O-])(=O)=O)S([O-])(=O)=O
Octabromodiphenyl ether	32536-52-0	Brc2c(Oc1cc(Br)c(Br)cc1Br)c(Br)c(Br)c(Br)c2Br
Epigallocatechin Gallate	989-51-5	Oc1cc(cc(O)c1O)C(=O)O[C@@H]3Cc2c(cc(O)cc2O)O[C@@H]3c4cc(O)c(O)c(O)c4
Acetamide	60-35-5	CC(N)=O
4-Aminoazobenzene	60-09-3	Nc1ccc(cc1)N=Nc2ccccc2
2-Amino-3-methylimidazo[4,5-f]quinoline (IQ)	76180-96-6	[H+].[Br-].Cn1c(N)nc2c1ccc3ncccc23
Aniline HCl	142-04-1	[H+].[Cl-].Nc1ccccc1
Arecoline HCl	61-94-9	[H+].[Cl-].COC(=O)C1=CCCN(C)C1
Aristolochic acid	313-67-7	COc1cccc2c1cc(c3c(cc4OCOc4c23)C(O)=O)[N+]([O-])=O
Benomyl	17804-35-2	CCCCNC(=O)n1c(NC(=O)OC)nc2ccccc12
Benz[a]anthracene	56-55-3	c1ccc2cc3c(ccc4ccccc34)cc2c1
Benzo[a]pyrene	50-32-8	c1ccc2c(c1)cc3ccc4cccc5ccc2c3c45
Capsaicin	404-86-4	COc1cc(CNC(=O)CCCC\C=C\C(C)C)ccc1O
Captan	133-06-2	ClC(Cl)(Cl)SN1C(=O)C2CC=CCC2C1=O
Carbamyl hydrazine HCl	563-41-7	[H+].[Cl-].NNC(N)=O
Catechol	120-80-9	Oc1ccccc1O
Chlornaphazine	494-03-1	ClCCN(CCCl)c1ccc2ccccc2c1
p-Chloroaniline HCl	20265-96-7	[H+].[Cl-].Nc1ccc(Cl)cc1
Chlorothalonil	1897-45-6	Clc1c(Cl)c(C#N)c(Cl)c(C#N)c1Cl
Chlorpromazine hydrochloride	69-09-0	[H+].[Cl-].CN(C)CCCN1c2ccccc2Sc3ccc(Cl)cc13
C.I. Basic red 9 (pararosaniline HCl)	569-61-9	[H+].[Cl-].Nc1ccc(cc1)C(c2ccc(N)cc2)=C3C=CC(=N)C=C3
C.I. Direct black 38	1937-37-7	C1=CC=C(C=C1)N=NC2=C(C3=C(C(=C(C=C3C=C2S(=O)(=O)[O-])S(=O)(=O)[O-])N=NC4=CC=C(C=C4)C5=CC=C(C=C5)N=NC6=C(C=C(C=C6)N)N)N)O.[Na+].[Na+]
C.I. Solvent yellow 3 (o-Aminoazotoluene)	97-56-3	Cc1ccccc1N=Nc2ccc(N)c(C)c2
Coumarin	91-64-5	O=C1Oc2ccccc2C=C1
Cyclosporin A	59865-13-3	CCC1NC(=O)C(C(O)C(C)C\C=C\C)N(C)C(=O)C(C(C)C)N(C)C(=O)C(CC(C)C)N(C)C(=O)C(CC(C)C)N(C)C(=O)C(C)NC(=O)C(C)NC(=O)C(CC(C)C)N(C)C(=O)C(NC(=O)C(CC(C)C)N(C)C(=O)CN(C)C1=O)C(C)C
D&C Red 9	1960-02-01	[Ba++].Cc1cc(N\N=C\2C(=O)C=Cc3ccccc23)c(cc1Cl)[S]([O-])(=O)=O.Cc4cc(N\N=C\5C(=O)C=Cc6ccccc56)c(cc4Cl)[S]([O-])(=O)=O
Danthron	117-10-2	Oc1cccc2C(=O)c3cccc(O)c3C(=O)c12
Diazepam	439-14-5	CN1C(=O)CN=C(c2ccccc2)c3cc(Cl)ccc13
Dichloroacetic acid	79-43-6	OC(=O)C(Cl)Cl
Dieldrin	60-57-1	ClC1=C(Cl)C2(Cl)C3C4CC(C5OC45)C3C1(Cl)C2(Cl)Cl
3,3'-Dimethoxybenzidine 2HCl	20325-40-0	[H+].[H+].[Cl-].[Cl-].COc1cc(ccc1N)c2ccc(N)c(OC)c2
N,N-Dimethyl-4-aminoazobenzene	60-11-7	CN(C)c1ccc(cc1)N=Nc2ccccc2
Dimethylcarbamoyl chloride	79-44-7	CN(C)C(Cl)=O
1,2-Dimethylhydrazine 2HCl	306-37-6	[H+].[H+].[Cl-].[Cl-].CNNC
2,4-Dinitrotoluene	121-14-2	Cc1ccc(cc1[N+]([O-])=O)[N+]([O-])=O
1,4-Dioxane	123-91-1	C1COCCO1
Doxylamine succinate	562-10-7	CN(C)CCOC(C)(c1ccccc1)c2ccccn2.OC(=O)CCC(O)=O
Ethylene glycol monobutyl ether	111-76-2	CCCCOCCO
N,N'-Ethylenethiourea	96-45-7	S=C1NCCN1
Fumonisin B1	116355-83-0	CCCC[C@H](C)[C@@H](OC(=O)C[C@H](CC(O)=O)C(O)=O)[C@@H](C[C@H](C)C[C@@H](O)CCCC[C@@H](O)C[C@H](O)[C@H](C)N)OC(=O)C[C@H](CC(O)=O)C(O)=O
Haloperidol	52-86-8	OC1(CCN(CCCC(=O)c2ccc(F)cc2)CC1)c3ccc(Cl)cc3
Methidathion	950-37-8	COC1=NN(CS[P](=S)(OC)OC)C(=O)S1
Methimazole	60-56-0	CN1C=CNC1=S
3-Methylcholanthrene	56-49-5	Cc1ccc2cc3c(ccc4ccccc34)c5CCc1c25
4,4'-Methylenedianiline 2HCl	13552-44-8	[H+].[H+].[Cl-].[Cl-].Nc1ccc(Cc2ccc(N)cc2)cc1
Naphthalene	91-20-3	c1ccc2ccccc2c1
Nitrobenzene	98-95-3	[O-][N+](=O)c1ccccc1
Nitrogen mustard	51-75-2	CN(CCCl)CCCl
Nitrosodibutylamine	924-16-3	CCCCN(CCCC)N=O
N-Nitrosodiethanolamine	1116-54-7	OCCN(CCO)N=O
N-Nitrosodiethylamine (diethylnitrosamine)	55-18-5	CCN(CC)N=O
N-Nitrosodipropylamine	621-64-7	CCCN(CCC)N=O
Nitrosoethylmethylamine	10595-95-6	CCN(C)N=O
N-Nitrosomorpholine	59-89-2	O=NN1CCOCC1
Phenazopyridine HCl	136-40-3	[H+].[Cl-].Nc1ccc(N=Nc2ccccc2)c(N)n1
Phenoxybenzamine HCl	63-92-3	[H+].[Cl-].CC(COc1ccccc1)N(CCCl)Cc2ccccc2
Phenylbutazone	50-33-9	CCCCC1C(=O)N(N(C1=O)c2ccccc2)c3ccccc3
Phenylhydrazine HCl	59-88-1	[H+].[Cl-].NNc1ccccc1
o-Phenylphenol	90-43-7	Oc1ccccc1c2ccccc2
Procarbazine HCl (Natulan)	366-70-1	[H+].[Cl-].CNNCc1ccc(cc1)C(=O)NC(C)C
Propane sultone	1120-71-4	O=[S]1(=O)CCCO1
Quercetin	117-39-5	Oc1cc(O)c2C(=O)C(=C(Oc2c1)c3ccc(O)c(O)c3)O
p-Quinone dioxime	105-11-3	ONc1ccc(cc1)N=O
Streptozotocin	18883-66-4	CN(N=O)C(=O)N[C@H]1[C@@H](O)O[C@H](CO)[C@@H](O)[C@@H]1O
SX Purple	2611-82-7	[Na+].[Na+].[Na+].[O-][S](=O)(=O)c1cc2C=CC(=O)\C(=N/Nc3ccc(c4ccccc34)[S]([O-])(=O)=O)c2c(c1)[S]([O-])(=O)=O
Tetrahydrofuran	109-99-9	C1CCOC1
Thioacetamide	62-55-5	CC(N)=S
Thio-tepa	52-24-4	S=[P](N1CC1)(N2CC2)N3CC3
o-Toluenesulfonamide	88-19-7	Cc1ccccc1[S](N)(=O)=O
Trichloracetic acid	76-03-9	OC(=O)C(Cl)(Cl)Cl
Tris(2-ethylhexyl)phosphate	78-42-2	CCCCC(CC)CO[P](=O)(OCC(CC)CCCC)OCC(CC)CCCC
Vinyl chloride	75-01-4	ClC=C
4-Vinylcyclohexene	100-40-3	C=CC1CCC=CC1
Zearalenone	17924-92-4	C[C@H]1CCCC(=O)CCC/C=C/c2cc(O)cc(O)c2C(=O)O1
dl-Amphetamine sulfate	60-13-9	CC(N)Cc1ccccc1.CC(N)Cc2ccccc2.O[S](O)(=O)=O
Ampicillin trihydrate	7177-48-2	O.O.O.CC1(C)S[C@@H]2[C@H](NC(=O)[C@H](N)c3ccccc3)C(=O)N2[C@H]1C(O)=O
o-Anthranilic acid	118-92-3	Nc1ccccc1C(O)=O
Diazinon	333-41-5	CCO[P](=S)(OCC)Oc1cc(C)nc(n1)C(C)C
1,2-Dichlorobenzene	95-50-1	Clc1ccccc1Cl
Dimethoate	60-51-5	CNC(=O)CS[P](=S)(OC)OC
Dimethylformamide	68-12-2	CN(C)C=O
Eugenol	97-53-0	COc1cc(CC=C)ccc1O
HC blue no. 2 [AKA ethanol, 2,2'((4-(2-hydroxyethylamino)-3-nitrophenyl)imino)di-]	33229-34-4	OCCNc1ccc(cc1[N+]([O-])=O)N(CCO)CCO
4-Nitro-o-phenylenediamine	99-56-9	Nc1ccc(cc1N)[N+]([O-])=O
Oxytetracycline HCl	2058-46-0	[Cl-].CN(C)[C@H]1[C@@H]2[C@@H](O)[C@H]3C(=C(O)c4c(O)cccc4[C@@]3(C)O)C(=O)[C@]2(O)C(=O)\C(=C(N)/O)C1=O.[H+]
Penicillin VK	132-98-9	[K+].CC1(C)S[C@@H]2[C@H](NC(=O)COc3ccccc3)C(=O)N2[C@H]1C([O-])=O
p-Phenylenediamine 2HCl	624-18-0	[H+].[H+].[Cl-].[Cl-].Nc1ccc(N)cc1
Rotenone	83-79-4	COc1cc2OC[C@H]3Oc4c5C[C@@H](Oc5ccc4C(=O)[C@H]3c2cc1OC)C(C)=C
Sorbic acid	110-44-1	C/C=C/C=C/C(O)=O
Vinyl toluene (65-71% m- and 32-35% p-) [AKA benzene,ethenylmethyl-]	25013-15-4	Cc1cccc(C=C)c1

## Sheet: Table S3_CT_MN in vitro
CTs enrciched in positive space of MN in vitro
Chemotypes: Title	CT_Tot	TP	FP	FN	TN	OR	p value	BA	enriched in MN in vivo
bond:CX_halide_alkyl-X_ethyl_generic	32	29	3	643	306	4.60031	0.003	0.516723
bond:CX_halide_alkyl-X_primary	32	29	3	643	306	4.60031	0.003	0.516723
bond:COH_alcohol_diol_(1_2-)	35	31	4	641	305	3.6876	0.0049	0.516593
bond:C(=O)O_carboxylicAcid_alkenyl	13	13	0	659	309	100	0.007	0.509673
bond:N=O_N-nitroso_generic	17	16	1	656	308	7.5122	0.0136	0.510287
bond:N=O_N-nitroso	17	16	1	656	308	7.5122	0.0136	0.510287
bond:CX_halide_alkyl-X_ethyl	22	20	2	652	307	4.70859	0.0138	0.511645
group:carbohydrate_hexopyranose_generic	22	20	2	652	307	4.70859	0.0138	0.511645
ring:fused_PAH_phenanthrene	22	20	2	652	307	4.70859	0.0138	0.511645
bond:C(=O)N_carbamate	21	19	2	653	307	4.46631	0.0186	0.510901
bond:CX_halide_alkyl-Cl_ethyl	21	19	2	653	307	4.46631	0.0186	0.510901
ring:fused_steroid_generic_[5_6_6_6]	16	15	1	657	308	7.03196	0.0189	0.509543
bond:CC(=O)C_quinone_1_4-benzo	24	21	3	651	306	3.29032	0.029	0.510771
bond:N=O_N-nitroso_dialkyl	9	9	0	663	309	100	0.0327	0.506696
bond:CC(=O)C_quinone_1_4-naphtho	19	17	2	655	307	3.98397	0.0334	0.509413
bond:S(=O)O_sulfonicEster_alkyl_O-C_(H=0)	19	17	2	655	307	3.98397	0.0334	0.509413
bond:COH_alcohol_aromatic	117	103	14	569	295	3.81434	<0.0001	0.553983
bond:COH_alcohol_aromatic_phenol	117	103	14	569	295	3.81434	<0.0001	0.553983
CT Full Model Coverage	294	263	31	409	278	5.76654	<0.0001	0.645523
CT-Tot: Total count of chemicals contain the chemotype; TP: true positives; FP: false positives; FN: false negatives; TN: true negatives; BA: balanced accuracy; OR: odds ratio; Odds ratio computed as (TP × TN) / (FN × FP), using a threshold ≥ 3; P-Value: the p value obtained from Fisher's exact test

## Sheet: Table S4_CT_MN in vivo
CTs enrciched in positive space of MN in vivo
Chemotypes: Title	CTs total	TP	FP	FN	TN	Odds	p value	BA
atom:element_metal_poor_metal	5	4	1	422	882	8.36019	0.0412	0.504129
bond:C(~Z)~C~Q_haloamine_haloethyl_(N-mustard)	7	7	0	419	883	100	0.0004	0.508216
bond:C(=O)N_carboxamide_thio	3	3	0	423	883	100	0.0343	0.503521
bond:C=N_carboxamidine_generic	18	13	5	413	878	5.52736	0.0006	0.512427
bond:C=O_acyl_hydrazide	17	10	7	416	876	3.00824	0.0223	0.507773
bond:CX_halide_alkenyl-Cl_acyclic	6	5	1	421	882	10.4751	0.0158	0.505302
bond:CX_halide_alkenyl-X_acyclic	7	5	2	421	881	5.23159	0.0405	0.504736
bond:CX_halide_alkyl-X_tertiary	5	4	1	422	882	8.36019	0.0412	0.504129
bond:N=N_azo_aromatic	23	14	9	412	874	3.29989	0.0045	0.511336
bond:N=N_azo_generic	23	14	9	412	874	3.29989	0.0045	0.511336
bond:N=O_N-nitroso_generic	22	13	9	413	874	3.05677	0.0088	0.510162
bond:N=O_N-nitroso	22	13	9	413	874	3.05677	0.0088	0.510162
bond:NC=O_urea_generic	35	23	12	403	871	4.14247	<0.0001	0.5202
bond:NN=N_triazene	3	3	0	423	883	100	0.0343	0.503521
bond:P(=O)N_phosphoramide_diamidophosphate	4	4	0	422	883	100	0.0111	0.504695
bond:P=O_phosphate_dithio	5	4	1	422	882	100	0.0412	0.504129
bond:P=O_phosphate_thioate	8	7	1	419	882	14.7351	0.0021	0.50765
bond:P~N_generic	10	9	1	417	882	19.036	0.0003	0.509997
bond:P~S_generic	19	16	3	410	880	11.4472	<0.0001	0.517081
bond:S(=O)O_sulfonicEster_acyclic_S-C_(chain)	7	7	0	419	883	100	0.0004	0.508216
bond:S(=O)O_sulfonicEster_alkyl_O-C_(H=0)	8	8	0	418	883	100	0.0001	0.50939
bond:S(=O)O_sulfonicEster_alkyl_S-C	10	8	2	418	881	8.43062	0.0028	0.508257
bond:metal_group_III_other_generic	5	4	1	422	882	8.36019	0.0412	0.504129
bond:metal_group_III_other_generic_oxy	3	3	0	423	883	100	0.0343	0.503521
bond:metal_group_III_other_Sn_generic	4	4	0	422	883	100	0.0111	0.504695
bond:metal_group_III_other_Sn_organo	4	4	0	422	883	100	0.0111	0.504695
bond:metal_group_III_other_Sn_oxy	3	3	0	423	883	100	0.0343	0.503521
group:ligand_path_5_tridentate_3-hydroxycadaverine	15	10	5	416	878	4.22115	0.0067	0.508906
group:ligand_path_5-7_bidentate	9	6	3	420	880	4.19048	0.0373	0.505343
group:nucleobase_cytosine	6	6	0	420	883	100	0.0012	0.507042
group:nucleobase_thymine	7	5	2	421	881	5.23159	0.0405	0.504736
group:nucleobase_uracil	10	8	2	418	881	8.43062	0.0028	0.508257
ring:fused_PAH_anthracene	9	7	2	419	881	7.35919	0.007	0.507083
ring:fused_PAH_benz(a)anthracene	6	6	0	420	883	100	0.0012	0.507042
ring:fused_PAH_phenanthrene	13	8	5	418	878	3.36077	0.0294	0.506558
ring:hetero_[3]_N_aziridine	7	7	0	419	883	100	0.0004	0.508216
ring:hetero_[3]_Z_generic	30	20	10	406	873	4.30049	0.0001	0.517812
ring:hetero_[6]_N_diazine_(1_3-)_generic	52	33	19	393	864	3.8184	<0.0001	0.527974
ring:hetero_[6]_N_pyrimidine_2_4-dione	12	10	2	416	881	10.5889	0.0004	0.510605
ring:hetero_[7]_generic_1-Z	8	6	2	420	881	6.29286	0.0171	0.50591
CT Full Model Coverage	232	157	78	269	805	6.0235	<0.0001	0.640105
CT-Tot: Total count of chemicals contain the chemotype; TP: true positives; FP: false positives; FN: false negatives; TN: true negatives; BA: balanced accuracy; OR: odds ratio; Odds ratio computed as (TP × TN) / (FN × FP), using a threshold ≥ 3; P-Value: the p value obtained from Fisher's exact test
